# Supplementary material for: 2,6-Diacetyl­pyridine–resorcinol (1/1)
Source: Acta Crystallogr Sect E Struct Rep Online. 2012 Aug 11;68(Pt 9):o2699. doi: 10.1107/S1600536812035131 (PMC3435719; doi:10.1107/S1600536812035131)
Supplement: Supplementary file 1 [file e-68-o2699-sup1.cif]

##############################################################################
#                                                                            #
# This CIF contains the data in a paper accepted for publication in          #
# Acta Crystallographica Section E. It conforms to the requirements of       #
# Notes for Authors for Acta Crystallographica Section E, and has been       #
# peer reviewed under the auspices of the IUCr Commission on Journals.       #
#                                                                            #
# Full details of the Crystallographic Information File format               #
# are given in the paper "The Crystallographic Information File (CIF):       #
# a New Standard Archive File for Crystallography" by S. R. Hall, F. H.      #
# Allen and I. D. Brown [Acta Cryst. (1991), A47, 655-685].                  #
#                                                                            #
# The current version of the core CIF dictionary is obtainable from          #
# ftp://ftp.iucr.org/pub/cif_core.dic.                                       #
#                                                                            #
# Software is freely available for graphical display of the structure(s)     #
# in this CIF. For information consult the CIF software page                 #
# http://www.iucr.org/resources/cif/software.                                #
#                                                                            #
# This file may be used for bona fide research purposes within the           #
# scientific community so long as proper attribution is given to the journal # 
# article from which it was obtained.                                        #
#                                                                            #
##############################################################################
data_I
_audit_creation_method     SHELXL-97
_chemical_name_systematic
;
1-(6-Acetylpyridin-2-yl)ethanone--benzene-1,3-diol (1/1)
;
_chemical_name_common     '2,6-Diacetylpyridine--resorcinol (1/1)'
_chemical_formula_moiety     'C9 H9 N O2, C6 H6 O2'
_chemical_formula_sum     'C15 H15 N O4'
_chemical_formula_iupac     'C9 H9 N O2, C6 H6 O2'
_chemical_formula_weight     273.28
_chemical_melting_point     ?
_symmetry_cell_setting     triclinic
_symmetry_space_group_name_H-M     'P -1'
_symmetry_space_group_name_Hall     '-P 1'
loop_
    _symmetry_equiv_pos_as_xyz
    'x, y, z'
    '-x, -y, -z'
_cell_length_a     7.346(2)
_cell_length_b     7.866(2)
_cell_length_c     12.342(3)
_cell_angle_alpha     101.61(3)
_cell_angle_beta     90.51(3)
_cell_angle_gamma     98.72(3)
_cell_volume     689.9(3)
_cell_formula_units_Z     2
_cell_measurement_reflns_used     9113
_cell_measurement_theta_min     3.825
_cell_measurement_theta_max     25.555
_cell_measurement_temperature     173(2)
_exptl_crystal_description     block
_exptl_crystal_colour     colourless
_exptl_crystal_size_max     0.30
_exptl_crystal_size_mid     0.30
_exptl_crystal_size_min     0.23
_exptl_crystal_density_diffrn     1.315
_exptl_crystal_density_meas     ?
_exptl_crystal_density_method     'not measured'
_exptl_crystal_F_000     288
_exptl_absorpt_coefficient_mu     0.096
_exptl_absorpt_correction_type     none
_exptl_absorpt_process_details     none
_exptl_absorpt_correction_T_min     ?
_exptl_absorpt_correction_T_max     ?
_exptl_special_details     ?
_diffrn_ambient_temperature     173(2)
_diffrn_radiation_type     MoK\a
_diffrn_radiation_wavelength     0.71073
_diffrn_radiation_source     'fine-focus sealed tube'
_diffrn_radiation_monochromator     graphite
_diffrn_measurement_device_type     'Stoe IPDS II two-circle'
_diffrn_measurement_method     \w
_diffrn_detector_area_resol_mean     ?
_diffrn_reflns_number     9113
_diffrn_reflns_av_R_equivalents     0.0939
_diffrn_reflns_av_sigmaI/netI     0.0672
_diffrn_reflns_theta_min     3.22
_diffrn_reflns_theta_max     25.37
_diffrn_reflns_theta_full     25.00
_diffrn_measured_fraction_theta_max     0.995
_diffrn_measured_fraction_theta_full     0.998
_diffrn_reflns_limit_h_min     -8
_diffrn_reflns_limit_h_max     8
_diffrn_reflns_limit_k_min     -9
_diffrn_reflns_limit_k_max     9
_diffrn_reflns_limit_l_min     -14
_diffrn_reflns_limit_l_max     14
_diffrn_standards_number     ?
_diffrn_standards_interval_count     ?
_diffrn_standards_interval_time     ?
_diffrn_standards_decay_%     ?
_refine_special_details
;
Refinement of <i>F</i>^2^ against ALL reflections. The weighted <i>R</i>-factor
<i>wR</i> and goodness of fit <i>S</i> are based on <i>F</i>^2^, conventional
<i>R</i>-factors <i>R</i> are based on <i>F</i>, with <i>F</i> set to zero for
negative <i>F</i>^2^. The threshold expression of <i>F</i>^2^ >
\s(<i>F</i>^2^) is used only for calculating <i>R</i>-factors(gt) <i>etc</i>.
and is not relevant to the choice of reflections for refinement.
<i>R</i>-factors based on <i>F</i>^2^ are statistically about twice as large
as those based on <i>F</i>, and <i>R</i>- factors based on ALL data will be
even larger.
;
_reflns_number_total     2515
_reflns_number_gt     1605
_reflns_threshold_expression     I>2\s(I)
_refine_ls_structure_factor_coef     Fsqd
_refine_ls_matrix_type     full
_refine_ls_R_factor_all     0.0858
_refine_ls_R_factor_gt     0.0502
_refine_ls_wR_factor_gt     0.1179
_refine_ls_wR_factor_ref     0.1297
_refine_ls_goodness_of_fit_ref     0.934
_refine_ls_restrained_S_all     0.934
_refine_ls_number_reflns     2515
_refine_ls_number_parameters     185
_refine_ls_number_restraints     0
_refine_ls_hydrogen_treatment     constr
_refine_ls_weighting_scheme     calc
_refine_ls_weighting_details
                 'calc w=1/[\s^2^(Fo^2^)+(0.0671P)^2^] where P=(Fo^2^+2Fc^2^)/3'
_atom_sites_solution_hydrogens     geom
_atom_sites_solution_primary     direct
_atom_sites_solution_secondary     difmap
_refine_ls_shift/su_max     0.000
_refine_ls_shift/su_mean     0.000
_refine_diff_density_max     0.185
_refine_diff_density_min     -0.268
_refine_ls_extinction_method     none
_refine_ls_extinction_coef     ?
loop_
    _atom_type_symbol
    _atom_type_description
    _atom_type_scat_dispersion_real
    _atom_type_scat_dispersion_imag
    _atom_type_scat_source
    'C' 'C' 0.0033 0.0016
                         'International Tables Vol C Tables 4.2.6.8 and 6.1.1.4'
    'H' 'H' 0.0000 0.0000
                         'International Tables Vol C Tables 4.2.6.8 and 6.1.1.4'
    'N' 'N' 0.0061 0.0033
                         'International Tables Vol C Tables 4.2.6.8 and 6.1.1.4'
    'O' 'O' 0.0106 0.0060
                         'International Tables Vol C Tables 4.2.6.8 and 6.1.1.4'
_computing_data_collection     'X-AREA (Stoe & Cie, 2001)'
_computing_cell_refinement     'X-AREA (Stoe & Cie, 2001)'
_computing_data_reduction     'X-RED32 (Stoe & Cie, 2001)'
_computing_structure_solution     'SHELXS97 (Sheldrick, 2008)'
_computing_structure_refinement     'SHELXL97 (Sheldrick, 2008)'
_computing_molecular_graphics     'XP in SHELXTL-Plus (Sheldrick, 2008)'
_computing_publication_material     'publCIF (Westrip, 2010)'
loop_
    _atom_site_type_symbol
    _atom_site_label
    _atom_site_fract_x
    _atom_site_fract_y
    _atom_site_fract_z
    _atom_site_U_iso_or_equiv
    _atom_site_adp_type
    _atom_site_calc_flag
    _atom_site_refinement_flags
    _atom_site_occupancy
    _atom_site_symmetry_multiplicity
    _atom_site_disorder_assembly
    _atom_site_disorder_group
    N N1 0.2051(2) 0.1792(2) 0.23716(14) 0.0241(4) Uani d . 1 1 . .
    O O1 0.0057(2) -0.2404(2) 0.27810(15) 0.0442(5) Uani d . 1 1 . .
    O O2 0.4266(2) 0.6213(2) 0.27795(14) 0.0421(5) Uani d . 1 1 . .
    C C1 0.2841(2) 0.3381(3) 0.29483(18) 0.0244(5) Uani d . 1 1 . .
    C C2 0.3093(3) 0.3761(3) 0.40993(19) 0.0290(5) Uani d . 1 1 . .
    H H2 0.3624 0.4906 0.4478 0.035 Uiso calc R 1 1 . .
    C C3 0.2559(3) 0.2451(3) 0.46820(19) 0.0323(5) Uani d . 1 1 . .
    H H3 0.2723 0.2674 0.5465 0.039 Uiso calc R 1 1 . .
    C C4 0.1779(3) 0.0805(3) 0.40953(19) 0.0304(5) Uani d . 1 1 . .
    H H4 0.1426 -0.0131 0.4469 0.036 Uiso calc R 1 1 . .
    C C5 0.1518(2) 0.0537(3) 0.29475(18) 0.0243(5) Uani d . 1 1 . .
    C C6 0.0608(3) -0.1218(3) 0.22941(19) 0.0283(5) Uani d . 1 1 . .
    C C7 0.0371(3) -0.1447(3) 0.1066(2) 0.0385(6) Uani d . 1 1 . .
    H H7A 0.0046 -0.2700 0.0734 0.058 Uiso calc R 1 1 . .
    H H7B 0.1526 -0.0971 0.0767 0.058 Uiso calc R 1 1 . .
    H H7C -0.0614 -0.0821 0.0892 0.058 Uiso calc R 1 1 . .
    C C8 0.3460(3) 0.4780(3) 0.22922(19) 0.0277(5) Uani d . 1 1 . .
    C C9 0.3053(3) 0.4348(3) 0.1071(2) 0.0371(6) Uani d . 1 1 . .
    H H9A 0.3542 0.5361 0.0752 0.056 Uiso calc R 1 1 . .
    H H9B 0.1717 0.4063 0.0924 0.056 Uiso calc R 1 1 . .
    H H9C 0.3634 0.3336 0.0735 0.056 Uiso calc R 1 1 . .
    O O3 0.5190(2) 0.8749(2) 0.15119(15) 0.0440(5) Uani d . 1 1 . .
    H HO3 0.4909 0.8049 0.1937 0.066 Uiso calc R 1 1 . .
    O O4 0.8147(2) 1.4495(2) 0.14755(14) 0.0437(5) Uani d . 1 1 . .
    H HO4 0.8697 1.5413 0.1891 0.066 Uiso calc R 1 1 . .
    C C11 0.6121(3) 1.0305(3) 0.2107(2) 0.0292(5) Uani d . 1 1 . .
    C C12 0.6507(3) 1.0573(3) 0.3241(2) 0.0335(6) Uani d . 1 1 . .
    H H12 0.6119 0.9671 0.3635 0.040 Uiso calc R 1 1 . .
    C C13 0.7473(3) 1.2191(3) 0.3788(2) 0.0345(6) Uani d . 1 1 . .
    H H13 0.7743 1.2385 0.4561 0.041 Uiso calc R 1 1 . .
    C C14 0.8046(3) 1.3522(3) 0.3220(2) 0.0331(6) Uani d . 1 1 . .
    H H14 0.8705 1.4616 0.3600 0.040 Uiso calc R 1 1 . .
    C C15 0.7642(3) 1.3232(3) 0.2090(2) 0.0301(5) Uani d . 1 1 . .
    C C16 0.6671(3) 1.1633(3) 0.1528(2) 0.0331(5) Uani d . 1 1 . .
    H H16 0.6386 1.1448 0.0757 0.040 Uiso calc R 1 1 . .
loop_
    _atom_site_aniso_label
    _atom_site_aniso_U_11
    _atom_site_aniso_U_22
    _atom_site_aniso_U_33
    _atom_site_aniso_U_12
    _atom_site_aniso_U_13
    _atom_site_aniso_U_23
    N1 0.0187(8) 0.0236(10) 0.0286(10) -0.0016(7) 0.0019(7) 0.0060(8)
    O1 0.0515(10) 0.0298(9) 0.0484(11) -0.0118(8) 0.0009(8) 0.0150(8)
    O2 0.0482(9) 0.0262(9) 0.0464(11) -0.0139(7) -0.0057(8) 0.0094(8)
    C1 0.0179(9) 0.0252(11) 0.0290(13) -0.0012(8) 0.0001(8) 0.0063(9)
    C2 0.0250(10) 0.0265(12) 0.0322(13) -0.0015(9) -0.0039(9) 0.0028(10)
    C3 0.0317(11) 0.0377(13) 0.0260(13) 0.0021(10) -0.0004(9) 0.0057(10)
    C4 0.0265(11) 0.0329(12) 0.0337(14) 0.0004(9) 0.0051(9) 0.0144(11)
    C5 0.0196(10) 0.0227(11) 0.0308(13) 0.0002(8) 0.0039(9) 0.0084(9)
    C6 0.0219(10) 0.0249(12) 0.0379(14) -0.0007(8) 0.0021(9) 0.0092(10)
    C7 0.0447(13) 0.0281(12) 0.0378(15) -0.0061(10) -0.0035(11) 0.0041(11)
    C8 0.0224(10) 0.0230(11) 0.0372(14) -0.0009(8) 0.0005(9) 0.0083(10)
    C9 0.0431(13) 0.0334(13) 0.0348(14) -0.0040(10) 0.0023(11) 0.0147(11)
    O3 0.0492(10) 0.0281(9) 0.0507(11) -0.0123(7) -0.0084(8) 0.0123(8)
    O4 0.0503(10) 0.0290(9) 0.0481(11) -0.0114(8) 0.0098(8) 0.0121(8)
    C11 0.0219(10) 0.0217(11) 0.0431(15) -0.0028(8) 0.0019(9) 0.0085(10)
    C12 0.0302(11) 0.0306(13) 0.0442(16) 0.0046(9) 0.0037(10) 0.0180(11)
    C13 0.0319(12) 0.0353(13) 0.0367(14) 0.0066(10) -0.0023(10) 0.0077(11)
    C14 0.0267(11) 0.0250(12) 0.0454(16) 0.0010(9) -0.0005(10) 0.0043(11)
    C15 0.0230(10) 0.0234(11) 0.0446(15) -0.0008(8) 0.0091(10) 0.0114(10)
    C16 0.0303(11) 0.0321(13) 0.0367(14) 0.0011(9) 0.0052(10) 0.0095(11)
_geom_special_details
;
All e.s.d.'s (except the e.s.d. in the dihedral angle between two l.s. planes)
are estimated using the full covariance matrix. The cell e.s.d.'s are taken
into account individually in the estimation of e.s.d.'s in distances, angles
and torsion angles; correlations between e.s.d.'s in cell parameters are only
used when they are defined by crystal symmetry. An approximate (isotropic)
treatment of cell e.s.d.'s is used for estimating e.s.d.'s involving l.s.
planes.
;
loop_
    _geom_bond_atom_site_label_1
    _geom_bond_atom_site_label_2
    _geom_bond_site_symmetry_2
    _geom_bond_distance
    _geom_bond_publ_flag
    N1 C5 . 1.343(2) ?
    N1 C1 . 1.349(3) ?
    O1 C6 . 1.229(2) ?
    O2 C8 . 1.226(3) ?
    C1 C2 . 1.396(3) ?
    C1 C8 . 1.512(3) ?
    C2 C3 . 1.383(3) ?
    C2 H2 . 0.9500 ?
    C3 C4 . 1.385(3) ?
    C3 H3 . 0.9500 ?
    C4 C5 . 1.397(3) ?
    C4 H4 . 0.9500 ?
    C5 C6 . 1.505(3) ?
    C6 C7 . 1.496(3) ?
    C7 H7A . 0.9800 ?
    C7 H7B . 0.9800 ?
    C7 H7C . 0.9800 ?
    C8 C9 . 1.494(3) ?
    C9 H9A . 0.9800 ?
    C9 H9B . 0.9800 ?
    C9 H9C . 0.9800 ?
    O3 C11 . 1.371(3) ?
    O3 HO3 . 0.8400 ?
    O4 C15 . 1.377(2) ?
    O4 HO4 . 0.8400 ?
    C11 C12 . 1.392(3) ?
    C11 C16 . 1.393(3) ?
    C12 C13 . 1.397(3) ?
    C12 H12 . 0.9500 ?
    C13 C14 . 1.390(3) ?
    C13 H13 . 0.9500 ?
    C14 C15 . 1.389(3) ?
    C14 H14 . 0.9500 ?
    C15 C16 . 1.393(3) ?
    C16 H16 . 0.9500 ?
loop_
    _geom_angle_atom_site_label_1
    _geom_angle_atom_site_label_2
    _geom_angle_atom_site_label_3
    _geom_angle_site_symmetry_1
    _geom_angle_site_symmetry_3
    _geom_angle
    _geom_angle_publ_flag
    C5 N1 C1 . . 117.35(18) ?
    N1 C1 C2 . . 122.87(19) ?
    N1 C1 C8 . . 117.01(19) ?
    C2 C1 C8 . . 120.12(19) ?
    C3 C2 C1 . . 119.2(2) ?
    C3 C2 H2 . . 120.4 ?
    C1 C2 H2 . . 120.4 ?
    C2 C3 C4 . . 118.4(2) ?
    C2 C3 H3 . . 120.8 ?
    C4 C3 H3 . . 120.8 ?
    C3 C4 C5 . . 119.18(19) ?
    C3 C4 H4 . . 120.4 ?
    C5 C4 H4 . . 120.4 ?
    N1 C5 C4 . . 122.97(19) ?
    N1 C5 C6 . . 116.70(19) ?
    C4 C5 C6 . . 120.33(18) ?
    O1 C6 C7 . . 122.1(2) ?
    O1 C6 C5 . . 119.5(2) ?
    C7 C6 C5 . . 118.45(18) ?
    C6 C7 H7A . . 109.5 ?
    C6 C7 H7B . . 109.5 ?
    H7A C7 H7B . . 109.5 ?
    C6 C7 H7C . . 109.5 ?
    H7A C7 H7C . . 109.5 ?
    H7B C7 H7C . . 109.5 ?
    O2 C8 C9 . . 122.80(19) ?
    O2 C8 C1 . . 119.0(2) ?
    C9 C8 C1 . . 118.19(19) ?
    C8 C9 H9A . . 109.5 ?
    C8 C9 H9B . . 109.5 ?
    H9A C9 H9B . . 109.5 ?
    C8 C9 H9C . . 109.5 ?
    H9A C9 H9C . . 109.5 ?
    H9B C9 H9C . . 109.5 ?
    C11 O3 HO3 . . 109.5 ?
    C15 O4 HO4 . . 109.5 ?
    O3 C11 C12 . . 122.26(19) ?
    O3 C11 C16 . . 117.1(2) ?
    C12 C11 C16 . . 120.7(2) ?
    C11 C12 C13 . . 118.9(2) ?
    C11 C12 H12 . . 120.6 ?
    C13 C12 H12 . . 120.6 ?
    C14 C13 C12 . . 121.1(2) ?
    C14 C13 H13 . . 119.4 ?
    C12 C13 H13 . . 119.4 ?
    C15 C14 C13 . . 119.2(2) ?
    C15 C14 H14 . . 120.4 ?
    C13 C14 H14 . . 120.4 ?
    O4 C15 C14 . . 122.4(2) ?
    O4 C15 C16 . . 116.9(2) ?
    C14 C15 C16 . . 120.7(2) ?
    C15 C16 C11 . . 119.4(2) ?
    C15 C16 H16 . . 120.3 ?
    C11 C16 H16 . . 120.3 ?
loop_
    _geom_torsion_atom_site_label_1
    _geom_torsion_atom_site_label_2
    _geom_torsion_atom_site_label_3
    _geom_torsion_atom_site_label_4
    _geom_torsion_site_symmetry_1
    _geom_torsion_site_symmetry_2
    _geom_torsion_site_symmetry_3
    _geom_torsion_site_symmetry_4
    _geom_torsion
    _geom_torsion_publ_flag
    C5 N1 C1 C2 . . . . -0.9(3) ?
    C5 N1 C1 C8 . . . . 179.22(17) ?
    N1 C1 C2 C3 . . . . 1.7(3) ?
    C8 C1 C2 C3 . . . . -178.40(19) ?
    C1 C2 C3 C4 . . . . -0.4(3) ?
    C2 C3 C4 C5 . . . . -1.6(3) ?
    C1 N1 C5 C4 . . . . -1.2(3) ?
    C1 N1 C5 C6 . . . . 178.93(17) ?
    C3 C4 C5 N1 . . . . 2.5(3) ?
    C3 C4 C5 C6 . . . . -177.67(19) ?
    N1 C5 C6 O1 . . . . -178.45(19) ?
    C4 C5 C6 O1 . . . . 1.7(3) ?
    N1 C5 C6 C7 . . . . 0.3(3) ?
    C4 C5 C6 C7 . . . . -179.55(19) ?
    N1 C1 C8 O2 . . . . -176.44(19) ?
    C2 C1 C8 O2 . . . . 3.7(3) ?
    N1 C1 C8 C9 . . . . 3.7(3) ?
    C2 C1 C8 C9 . . . . -176.1(2) ?
    O3 C11 C12 C13 . . . . 179.6(2) ?
    C16 C11 C12 C13 . . . . -0.7(3) ?
    C11 C12 C13 C14 . . . . 0.1(3) ?
    C12 C13 C14 C15 . . . . 0.2(3) ?
    C13 C14 C15 O4 . . . . 179.3(2) ?
    C13 C14 C15 C16 . . . . 0.2(3) ?
    O4 C15 C16 C11 . . . . -179.94(19) ?
    C14 C15 C16 C11 . . . . -0.8(3) ?
    O3 C11 C16 C15 . . . . -179.2(2) ?
    C12 C11 C16 C15 . . . . 1.0(3) ?
loop_
    _geom_hbond_atom_site_label_D
    _geom_hbond_atom_site_label_H
    _geom_hbond_atom_site_label_A
    _geom_hbond_site_symmetry_A
    _geom_hbond_distance_DH
    _geom_hbond_distance_HA
    _geom_hbond_distance_DA
    _geom_hbond_angle_DHA
    O3 HO3 O2 . 0.84 1.95 2.784(2) 173.6
    O4 HO4 O1 1_675 0.84 1.96 2.802(3) 176.5
_iucr_refine_instructions_details
;
TITL KP8 in P-1
CELL 0.71073   7.346   7.866  12.342 101.610  90.512  98.724
ZERR    2.00   0.002   0.002   0.003   0.030   0.030   0.030
LATT 1
SFAC  C   H   N   O
UNIT 30  30   2   8
TEMP -100
SIZE 0.23 0.3 0.3
ACTA50
L.S. 10
EQIV $1 1+x, 2+y, z
HTAB O3 O2
HTAB O4 O1_$1
BOND $H
CONF
FMAP 2
PLAN 20
WGHT    0.067100
FVAR      10.00002
N1    3    0.205136    0.179247    0.237158    11.00000    0.01866    0.02364 =
         0.02861    0.00595    0.00193   -0.00161
O1    4    0.005690   -0.240368    0.278105    11.00000    0.05147    0.02984 =
         0.04844    0.01501    0.00088   -0.01176
O2    4    0.426574    0.621325    0.277950    11.00000    0.04824    0.02617 =
         0.04642    0.00936   -0.00572   -0.01386
C1    1    0.284118    0.338092    0.294833    11.00000    0.01785    0.02518 =
         0.02896    0.00628    0.00012   -0.00122
C2    1    0.309269    0.376077    0.409932    11.00000    0.02498    0.02646 =
         0.03224    0.00281   -0.00388   -0.00148
AFIX  43
H2    2    0.362414    0.490564    0.447797    11.00000   -1.20000
AFIX   0
C3    1    0.255908    0.245075    0.468200    11.00000    0.03165    0.03770 =
         0.02600    0.00572   -0.00043    0.00207
AFIX  43
H3    2    0.272341    0.267429    0.546502    11.00000   -1.20000
AFIX   0
C4    1    0.177903    0.080452    0.409531    11.00000    0.02646    0.03293 =
         0.03369    0.01445    0.00508    0.00044
AFIX  43
H4    2    0.142586   -0.013093    0.446914    11.00000   -1.20000
AFIX   0
C5    1    0.151828    0.053722    0.294752    11.00000    0.01961    0.02274 =
         0.03076    0.00835    0.00388    0.00018
C6    1    0.060818   -0.121820    0.229406    11.00000    0.02190    0.02488 =
         0.03788    0.00921    0.00206   -0.00070
C7    1    0.037097   -0.144750    0.106560    11.00000    0.04469    0.02814 =
         0.03779    0.00410   -0.00348   -0.00607
AFIX 137
H7A   2    0.004580   -0.270030    0.073360    11.00000   -1.50000
H7B   2    0.152556   -0.097141    0.076684    11.00000   -1.50000
H7C   2   -0.061387   -0.082101    0.089151    11.00000   -1.50000
AFIX   0
C8    1    0.346011    0.477952    0.229216    11.00000    0.02237    0.02302 =
         0.03724    0.00832    0.00055   -0.00092
C9    1    0.305313    0.434791    0.107057    11.00000    0.04307    0.03338 =
         0.03484    0.01466    0.00229   -0.00403
AFIX 137
H9A   2    0.354165    0.536116    0.075209    11.00000   -1.50000
H9B   2    0.171686    0.406321    0.092366    11.00000   -1.50000
H9C   2    0.363395    0.333629    0.073482    11.00000   -1.50000
AFIX   0
O3    4    0.518983    0.874926    0.151195    11.00000    0.04915    0.02807 =
         0.05067    0.01229   -0.00835   -0.01233
AFIX 147
HO3   2    0.490852    0.804895    0.193733    11.00000   -1.50000
AFIX   0
O4    4    0.814732    1.449531    0.147551    11.00000    0.05034    0.02904 =
         0.04809    0.01213    0.00984   -0.01140
AFIX 147
HO4   2    0.869658    1.541297    0.189082    11.00000   -1.50000
AFIX   0
C11   1    0.612135    1.030510    0.210725    11.00000    0.02189    0.02166 =
         0.04306    0.00853    0.00186   -0.00275
C12   1    0.650656    1.057319    0.324063    11.00000    0.03015    0.03055 =
         0.04420    0.01801    0.00365    0.00462
AFIX  43
H12   2    0.611887    0.967099    0.363543    11.00000   -1.20000
AFIX   0
C13   1    0.747264    1.219091    0.378763    11.00000    0.03188    0.03532 =
         0.03667    0.00771   -0.00229    0.00658
AFIX  43
H13   2    0.774277    1.238479    0.456098    11.00000   -1.20000
AFIX   0
C14   1    0.804554    1.352194    0.321976    11.00000    0.02673    0.02502 =
         0.04539    0.00426   -0.00054    0.00097
AFIX  43
H14   2    0.870510    1.461622    0.359968    11.00000   -1.20000
AFIX   0
C15   1    0.764169    1.323215    0.208994    11.00000    0.02300    0.02339 =
         0.04460    0.01139    0.00911   -0.00078
C16   1    0.667093    1.163257    0.152834    11.00000    0.03025    0.03212 =
         0.03672    0.00946    0.00518    0.00115
AFIX  43
H16   2    0.638596    1.144823    0.075713    11.00000   -1.20000
AFIX 0
HKLF 4
END
;
data_global
_journal_date_recd_electronic     2012-08-07
_journal_date_accepted     2012-08-08
_journal_name_full     'Acta Crystallographica, Section E'
_journal_year     2012
_journal_volume     68
_journal_issue      9
_journal_page_first     o2699
_journal_page_last     o2699
_journal_paper_category     QO
_journal_paper_doi     10.1107/S1600536812035131
_journal_coeditor_code     NG5287
_publ_contact_author_name     'Bolte, Michael'
_publ_contact_author_address
;
Institut f\"ur Anorganische und Analytische Chemie
Goethe Universit\"at Frankfurt
Max-von-Laue-Strasse 7
60438 Frankfurt/Main
Germany
;
_publ_contact_author_email     'bolte@chemie.uni-frankfurt.de'
_publ_contact_author_fax     '49 69 798 29239'
_publ_contact_author_phone     '49 69 798 29136'
_publ_section_title
;
2,6-Diacetylpyridine--resorcinol (1/1)
;
loop_
    _publ_author_name
    _publ_author_footnote
    _publ_author_address
    'Ton, Quoc-Cuong' .
;
Institut f\"ur Organische Chemie und Chemische Biologie
Goethe-Universit\"at Frankfurt
Max-von-Laue-Strasse 7
60438 Frankfurt am Main
Germany
;
    'Bolte, Michael' .
;
Institut f\"ur Anorganische und Analytische Chemie
Goethe-Universit\"at Frankfurt
Max-von-Laue-Strasse 7
60438 Frankfurt am Main
Germany
;
