# Supplementary material for: 2,6-Diacetyl­pyridine–resorcinol (1/1)
Source: Acta Crystallogr Sect E Struct Rep Online. 2012 Aug 11;68(Pt 9):o2699. doi: 10.1107/S1600536812035131 (PMC3435719; doi:10.1107/S1600536812035131)
Supplement: Supplementary file 2 [file e-68-o2699-Isup2.hkl]

# 
# h,k,l, Fc-squared, Fo-squared, sigma(Fo-squared) and status flag 
# 
data_I
_shelx_title ' KP8 in P-1' 
_shelx_refln_list_code          4 
_shelx_F_calc_maximum      167.05 
_exptl_crystal_F_000       288.00 
_reflns_d_resolution_high  0.8293 
 
loop_ 
 _symmetry_equiv_pos_as_xyz 
 'x, y, z' 
 '-x, -y, -z' 
 
_cell_length_a     7.3460 
_cell_length_b     7.8660 
_cell_length_c    12.3420 
_cell_angle_alpha 101.610 
_cell_angle_beta   90.512 
_cell_angle_gamma  98.724 
 
_shelx_F_squared_multiplier     1.000 
 
loop_ 
 _refln_index_h 
 _refln_index_k 
 _refln_index_l 
 _refln_F_squared_calc 
 _refln_F_squared_meas 
 _refln_F_squared_sigma 
 _refln_observed_status 
   2   0   0     1919.53     1939.22     15.59 o 
   3   0   0       83.15       91.38      2.89 o 
   4   0   0      152.75      154.11      3.21 o 
   5   0   0      124.47      117.74      5.07 o 
   6   0   0      113.77      113.23      6.07 o 
   7   0   0       11.54       12.90      3.72 o 
   8   0   0       14.43       10.42      4.64 o 
  -8   1   0       34.14       35.42      4.66 o 
  -7   1   0        8.50        9.03      3.94 o 
  -6   1   0       66.58       64.16      3.45 o 
  -5   1   0        3.54        7.51      2.79 o 
  -4   1   0       21.77       29.10      2.92 o 
  -3   1   0      553.00      609.26      8.51 o 
  -2   1   0      886.78      945.47     26.07 o 
  -1   1   0      122.82       99.67      6.45 o 
   1   1   0      232.26      212.90     11.12 o 
   2   1   0      933.55      887.82     14.00 o 
   3   1   0       95.27      110.60      3.07 o 
   4   1   0       14.19       21.05      2.75 o 
   5   1   0       55.60       66.62      5.39 o 
   6   1   0      165.96      158.78      8.20 o 
   7   1   0       33.87       31.82      3.64 o 
   8   1   0        3.67        5.44      4.02 o 
  -8   2   0       29.72       26.88      3.77 o 
  -7   2   0        5.05        0.02      3.18 o 
  -6   2   0      204.38      217.18      4.12 o 
  -5   2   0        3.79        5.34      3.00 o 
  -4   2   0     7010.96     7729.67     47.34 o 
  -3   2   0      108.48      108.91      3.70 o 
  -2   2   0      940.54     1017.52     54.00 o 
  -1   2   0      421.02      349.78     28.70 o 
   0   2   0        1.56       10.56      2.56 o 
   1   2   0      367.29      348.08     16.74 o 
   2   2   0      701.19      715.41     18.54 o 
   3   2   0       30.75       27.61      2.58 o 
   4   2   0      166.50      195.52      5.77 o 
   5   2   0       12.36        8.68      3.05 o 
   6   2   0       33.35       37.28      3.71 o 
   7   2   0        2.73        0.82      3.77 o 
   8   2   0        0.04       -0.09      4.17 o 
  -8   3   0       15.17        8.63      4.58 o 
  -7   3   0      133.42      116.58      4.53 o 
  -6   3   0      232.30      234.98      4.95 o 
  -5   3   0        4.18       12.21      3.69 o 
  -4   3   0        2.59        3.00      3.11 o 
  -3   3   0      131.80      149.49      9.03 o 
  -2   3   0       64.49       70.14      3.32 o 
  -1   3   0      111.56      104.56      8.08 o 
   0   3   0      125.38      111.79      8.56 o 
   1   3   0       95.23       91.40      6.55 o 
   2   3   0      165.39      185.13     12.62 o 
   3   3   0       67.69       78.29      4.77 o 
   4   3   0      108.90      107.28      3.62 o 
   5   3   0       43.23       51.48      3.41 o 
   6   3   0        2.42        8.96      3.52 o 
   7   3   0       20.59       23.95      4.06 o 
  -8   4   0      287.23      220.48     15.10 o 
  -7   4   0       20.97       23.59      3.73 o 
  -6   4   0       73.69       75.73      4.10 o 
  -5   4   0       21.57       22.73      3.14 o 
  -4   4   0       14.43       22.52      3.02 o 
  -3   4   0      115.05      108.22     12.21 o 
  -2   4   0       23.30       28.07      2.98 o 
  -1   4   0      103.76      107.39      6.88 o 
   0   4   0      219.03      203.57     12.81 o 
   1   4   0      108.91      118.40      8.06 o 
   2   4   0      365.95      357.54     19.42 o 
   3   4   0       55.52       56.48      3.31 o 
   4   4   0        0.26        2.51      3.20 o 
   5   4   0       60.17       65.06      3.80 o 
   6   4   0       36.19       31.97      4.15 o 
   7   4   0        6.08        8.19      3.94 o 
  -8   5   0        0.03        0.22      4.50 o 
  -7   5   0       37.58       35.67      4.28 o 
  -6   5   0        1.35        2.56      3.55 o 
  -5   5   0       16.58       16.51      3.42 o 
  -4   5   0        5.01        4.41      3.78 o 
  -3   5   0       36.33       37.88      3.80 o 
  -2   5   0        0.09        1.13      3.16 o 
  -1   5   0        0.01        4.75      3.15 o 
   0   5   0        5.42        7.56      3.18 o 
   1   5   0       55.23       51.65      3.37 o 
   2   5   0       70.51       63.37      3.59 o 
   3   5   0        0.17        1.55      3.43 o 
   4   5   0        8.44        9.38      3.42 o 
   5   5   0        7.73       12.92      3.82 o 
   6   5   0       13.68       16.80      4.11 o 
  -7   6   0        0.94        4.75      4.18 o 
  -6   6   0        1.36        5.35      4.27 o 
  -5   6   0        1.69        5.79      3.58 o 
  -4   6   0        3.86       10.14      3.53 o 
  -3   6   0        4.63        8.04      3.53 o 
  -2   6   0      126.06      118.15     15.12 o 
  -1   6   0       22.30       25.05      3.70 o 
   0   6   0        2.02        3.66      3.59 o 
   1   6   0       40.48       36.44      4.07 o 
   2   6   0      478.97      459.35     29.27 o 
   3   6   0       40.80       41.07      3.80 o 
   4   6   0       18.30       18.64      4.14 o 
   5   6   0        0.15       -0.38      4.19 o 
  -6   7   0        4.75        7.05      4.40 o 
  -5   7   0        2.46        1.82      4.16 o 
  -4   7   0        2.24        1.90      4.82 o 
  -3   7   0       23.38       27.29      3.93 o 
  -2   7   0      144.75      140.84     13.55 o 
  -1   7   0        5.07        3.46      4.07 o 
   0   7   0       38.27       43.53      6.93 o 
   1   7   0       15.91       16.82      4.53 o 
   2   7   0       32.13       31.10      4.33 o 
   3   7   0       10.38        8.46      4.31 o 
   4   7   0        0.14        2.92      4.51 o 
  -5   8   0        0.75        4.58      4.68 o 
  -4   8   0        4.40        4.68      5.55 o 
  -3   8   0        0.01       -3.80      4.43 o 
  -2   8   0      363.84      378.61     45.67 o 
  -1   8   0        6.04        7.22      4.61 o 
   0   8   0        4.85        4.41      4.89 o 
   1   8   0        1.69        0.30      3.90 o 
   2   8   0       19.08       19.78      4.75 o 
   3   8   0      100.69      117.83      5.89 o 
  -3   9   0       25.02       26.29      5.30 o 
  -2   9   0       21.94       28.60      5.46 o 
  -1   9   0        1.29        2.98      5.76 o 
   0   9   0        2.37        3.58      5.20 o 
  -1  -9   1       52.95       61.73      4.62 o 
   0  -9   1        0.01        3.22      4.80 o 
   1  -9   1        6.28        8.38      5.03 o 
   2  -9   1        5.09       10.14      5.02 o 
   3  -9   1        0.32        6.13      5.01 o 
  -3  -8   1       23.33       28.97      5.00 o 
  -2  -8   1       29.67       27.80      4.65 o 
  -1  -8   1        5.39        1.80      4.28 o 
   0  -8   1       41.29       33.49      7.88 o 
   1  -8   1       11.21       17.96      4.22 o 
   2  -8   1      265.53      278.12     24.64 o 
   3  -8   1       22.87       19.12      4.18 o 
   4  -8   1      162.28      156.69     16.50 o 
   5  -8   1        1.33        5.09      4.41 o 
  -4  -7   1       18.56       19.13      4.41 o 
  -3  -7   1        3.77        8.35      4.10 o 
  -2  -7   1        1.35        6.34      4.00 o 
  -1  -7   1       23.04       24.86      3.90 o 
   0  -7   1     1677.11     1688.75    194.67 o 
   1  -7   1        5.60       11.65      3.82 o 
   2  -7   1       81.70       83.79      8.97 o 
   3  -7   1        3.20        7.29      3.93 o 
   4  -7   1        1.97        6.35      4.46 o 
   5  -7   1        0.79        2.95      3.94 o 
   6  -7   1        0.00       -0.42      3.90 o 
  -5  -6   1        4.77        5.16      4.14 o 
  -4  -6   1       52.34       51.94      4.08 o 
  -3  -6   1        1.63        7.88      3.37 o 
  -2  -6   1       41.87       38.10      6.25 o 
  -1  -6   1        0.16        1.81      3.39 o 
   0  -6   1      257.25      254.35     19.41 o 
   1  -6   1       37.00       36.26      4.67 o 
   2  -6   1       12.27        9.25      3.47 o 
   3  -6   1        0.16        1.35      3.39 o 
   4  -6   1        9.93        6.79      3.67 o 
   5  -6   1        3.43        4.76      3.50 o 
   6  -6   1       24.11       26.20      5.12 o 
   7  -6   1       16.35       11.62      4.14 o 
  -6  -5   1        2.92        4.69      4.02 o 
  -5  -5   1       35.55       33.24      3.95 o 
  -4  -5   1     1237.05     1244.94     76.25 o 
  -3  -5   1       86.61       93.25      4.45 o 
  -2  -5   1       87.25       96.20      8.80 o 
  -1  -5   1       31.27       28.66      3.77 o 
   0  -5   1       43.45       45.33      3.19 o 
   1  -5   1       63.21       59.57      3.22 o 
   2  -5   1        6.85        7.05      3.06 o 
   3  -5   1        3.88        5.01      2.95 o 
   4  -5   1       26.71       33.35      3.35 o 
   5  -5   1        5.21        6.92      3.15 o 
   6  -5   1       12.10       14.73      3.64 o 
   7  -5   1        0.04        1.26      3.94 o 
   8  -5   1        2.10        8.10      4.47 o 
  -7  -4   1       33.92       33.32      3.94 o 
  -6  -4   1       10.42       10.67      3.94 o 
  -5  -4   1        4.46        8.04      3.32 o 
  -4  -4   1       97.02      104.74      4.65 o 
  -3  -4   1       88.91       90.88      6.43 o 
  -2  -4   1        9.62       11.11      2.80 o 
  -1  -4   1       23.87       18.69      2.78 o 
   0  -4   1       34.12       28.51      2.84 o 
   1  -4   1        6.92        9.38      2.76 o 
   2  -4   1        2.90        8.12      2.81 o 
   3  -4   1      132.43      127.05     10.25 o 
   4  -4   1       38.22       48.24      4.60 o 
   5  -4   1       67.46       65.98      3.45 o 
   6  -4   1       31.06       29.20      3.59 o 
   7  -4   1       15.56       11.51      3.79 o 
   8  -4   1        3.45        5.66      4.08 o 
  -7  -3   1       57.14       55.95      4.14 o 
  -6  -3   1       32.76       37.18      3.52 o 
  -5  -3   1       15.14       13.55      3.23 o 
  -4  -3   1      148.11      141.04      5.05 o 
  -3  -3   1       76.91       82.49      3.92 o 
  -2  -3   1       43.79       42.67      2.60 o 
  -1  -3   1      210.45      228.92     15.73 o 
   0  -3   1       84.47       75.33      3.28 o 
   1  -3   1      317.22      278.36     21.01 o 
   2  -3   1      310.45      305.69     20.46 o 
   3  -3   1       43.58       40.66      3.12 o 
   4  -3   1       20.55       35.23      2.83 o 
   5  -3   1      154.45      153.58      4.29 o 
   6  -3   1      416.65      427.83      5.47 o 
   7  -3   1        0.59        3.11      3.51 o 
   8  -3   1       13.35        7.01      3.80 o 
  -8  -2   1       10.73        5.98      4.22 o 
  -7  -2   1       50.29       50.63      3.81 o 
  -6  -2   1       30.12       27.23      3.35 o 
  -5  -2   1       21.24       26.61      3.56 o 
  -4  -2   1       19.33       21.01      2.83 o 
  -3  -2   1        0.64        2.82      2.48 o 
  -2  -2   1      128.36      132.47      6.15 o 
  -1  -2   1       73.37       74.65      3.61 o 
   0  -2   1       12.37        8.21      2.38 o 
   1  -2   1      650.25      554.59     36.33 o 
   2  -2   1      687.72      656.02     33.54 o 
   3  -2   1        1.40        3.46      2.52 o 
   4  -2   1      109.17      128.26      4.46 o 
   5  -2   1      206.26      222.62      3.74 o 
   6  -2   1       18.29       13.88      3.34 o 
   7  -2   1        0.05       -2.41      3.47 o 
   8  -2   1       14.27       12.17      4.01 o 
  -8  -1   1       13.42       14.97      3.61 o 
  -7  -1   1        0.20       -0.57      3.57 o 
  -6  -1   1       14.61       19.34      3.29 o 
  -5  -1   1        2.39       -0.49      2.87 o 
  -4  -1   1       42.51       42.22      2.76 o 
  -3  -1   1      290.35      269.23      3.88 o 
  -2  -1   1      243.89      248.07      4.90 o 
  -1  -1   1       69.49       66.62      2.77 o 
   1  -1   1      767.78      714.17     16.73 o 
   2  -1   1    17313.92    17494.41    164.74 o 
   3  -1   1      288.68      304.50      4.35 o 
   4  -1   1      134.93      161.69      3.89 o 
   5  -1   1       42.12       43.95      2.92 o 
   6  -1   1       60.39       60.87      3.30 o 
   7  -1   1       68.58       60.23      3.65 o 
   8  -1   1       30.61       29.85      3.71 o 
  -8   0   1       32.97       29.24      4.07 o 
  -7   0   1        7.18        6.48      3.96 o 
  -6   0   1        2.06        4.41      3.70 o 
  -5   0   1        9.82        9.93      3.24 o 
  -4   0   1       63.38       76.40      3.06 o 
  -3   0   1      158.65      161.66      3.25 o 
  -2   0   1     1383.75     1383.59     15.62 o 
  -1   0   1       36.15       29.34      3.71 o 
   1   0   1      123.71      114.51      3.57 o 
   2   0   1      462.78      442.52     10.52 o 
   3   0   1       79.29       86.78      3.27 o 
   4   0   1      172.52      189.68      3.88 o 
   5   0   1       24.64       31.68      2.90 o 
   6   0   1       77.41       81.23      3.50 o 
   7   0   1      131.14      127.37      4.56 o 
   8   0   1       54.68       49.52      4.73 o 
  -8   1   1        2.90        9.58      4.26 o 
  -7   1   1       22.72       20.35      4.25 o 
  -6   1   1        4.31       10.06      3.25 o 
  -5   1   1        1.54       -0.76      2.83 o 
  -4   1   1      270.48      319.48      3.96 o 
  -3   1   1       62.76       78.38      3.07 o 
  -2   1   1    27904.42    27094.88     71.40 o 
  -1   1   1      422.35      352.35     16.70 o 
   0   1   1     1168.93      732.99     10.83 o 
   1   1   1      453.48      389.44     14.32 o 
   2   1   1      607.01      605.10     13.36 o 
   3   1   1      545.26      578.89     11.87 o 
   4   1   1      824.01      878.28     10.39 o 
   5   1   1       59.01       68.16      3.24 o 
   6   1   1       81.56       83.47      3.48 o 
   7   1   1        2.16        7.76      4.12 o 
   8   1   1        1.68        2.87      4.24 o 
  -8   2   1        7.93        4.12      4.54 o 
  -7   2   1        2.35        2.31      3.23 o 
  -6   2   1      211.26      209.51      6.08 o 
  -5   2   1       85.66       96.65      3.42 o 
  -4   2   1     1110.82     1329.13     34.67 o 
  -3   2   1       97.64       79.72      3.80 o 
  -2   2   1      406.94      388.82     21.95 o 
  -1   2   1      201.08      181.12     14.41 o 
   0   2   1     1240.68      897.09     83.70 o 
   1   2   1      239.64      214.73     12.07 o 
   2   2   1       27.51       29.85      2.69 o 
   3   2   1      200.86      237.79     10.08 o 
   4   2   1      414.77      468.64     24.32 o 
   5   2   1      109.79      115.79      4.70 o 
   6   2   1       29.95       29.28      3.42 o 
   7   2   1        0.00       -1.73      3.72 o 
   8   2   1       13.15       16.40      4.46 o 
  -8   3   1       57.87       44.34      4.71 o 
  -7   3   1       13.99       10.21      4.10 o 
  -6   3   1     1483.31     1503.48     41.55 o 
  -5   3   1        0.04        0.35      3.23 o 
  -4   3   1      209.61      234.80     13.46 o 
  -3   3   1       96.71       94.54      5.13 o 
  -2   3   1        5.11        8.75      2.71 o 
  -1   3   1      466.87      408.40     35.41 o 
   0   3   1     1755.04     1654.53    119.85 o 
   1   3   1        0.82        1.40      2.74 o 
   2   3   1      693.85      755.45     43.83 o 
   3   3   1      115.96      125.16      3.53 o 
   4   3   1       12.91       14.24      2.72 o 
   5   3   1       34.84       36.00      3.62 o 
   6   3   1        0.51        6.69      3.66 o 
   7   3   1        0.86        2.00      3.88 o 
  -8   4   1      213.33      157.33     10.93 o 
  -7   4   1        0.80        3.64      3.79 o 
  -6   4   1       42.17       38.23      4.36 o 
  -5   4   1       69.02       70.52      3.46 o 
  -4   4   1       28.34       35.66      3.31 o 
  -3   4   1       11.86       11.40      3.94 o 
  -2   4   1       85.51       76.56      3.51 o 
  -1   4   1      167.70      158.24     11.56 o 
   0   4   1      213.50      197.42     17.33 o 
   1   4   1       83.16       83.36      6.23 o 
   2   4   1      121.68      126.15      8.09 o 
   3   4   1        0.42        2.69      3.02 o 
   4   4   1       28.72       30.82      3.46 o 
   5   4   1       64.85       64.77      5.06 o 
   6   4   1        1.91        4.50      3.87 o 
   7   4   1       37.15       42.07      4.60 o 
  -8   5   1       31.59       34.25      5.19 o 
  -7   5   1        5.51        8.79      4.13 o 
  -6   5   1        2.35        4.71      3.67 o 
  -5   5   1       36.59       35.77      3.60 o 
  -4   5   1      112.85      128.22     10.91 o 
  -3   5   1        2.01        4.44      3.42 o 
  -2   5   1      225.72      234.29     22.27 o 
  -1   5   1       96.86      102.25      9.97 o 
   0   5   1      225.36      208.79     20.54 o 
   1   5   1       94.63       91.09      5.45 o 
   2   5   1        0.26        4.17      3.41 o 
   3   5   1       33.56       35.72      3.68 o 
   4   5   1        1.37        1.69      3.60 o 
   5   5   1        3.66        2.04      4.31 o 
   6   5   1       20.55       18.88      4.33 o 
  -7   6   1        0.06        2.76      4.33 o 
  -6   6   1       10.22       10.88      3.90 o 
  -5   6   1       26.93       32.58      3.70 o 
  -4   6   1        3.44       -1.29      4.37 o 
  -3   6   1        1.69        6.35      3.66 o 
  -2   6   1        0.36        1.97      3.83 o 
  -1   6   1        0.74       -0.63      3.82 o 
   0   6   1        1.41        3.83      3.87 o 
   1   6   1        1.56        5.05      3.81 o 
   2   6   1       19.42       20.53      3.91 o 
   3   6   1       18.67       18.27      3.85 o 
   4   6   1        0.10        0.83      4.12 o 
   5   6   1        6.13        4.31      4.48 o 
  -6   7   1       14.08       13.76      4.44 o 
  -5   7   1        0.36        5.89      4.37 o 
  -4   7   1       47.28       52.96      5.27 o 
  -3   7   1       13.16       15.26      4.01 o 
  -2   7   1        0.01        3.29      4.04 o 
  -1   7   1        0.48        4.66      4.15 o 
   0   7   1       96.07       84.73      9.52 o 
   1   7   1       14.58       14.36      3.77 o 
   2   7   1       26.43       26.53      4.52 o 
   3   7   1       12.81       11.97      4.58 o 
   4   7   1       23.05       26.04      4.57 o 
  -5   8   1        3.19        6.23      4.89 o 
  -4   8   1       28.58       24.49      6.75 o 
  -3   8   1        1.76        6.66      4.72 o 
  -2   8   1        5.77        6.32      4.89 o 
  -1   8   1        6.94        4.81      5.69 o 
   0   8   1        0.34        0.61      5.48 o 
   1   8   1        0.53        1.90      4.25 o 
   2   8   1       11.28       15.39      5.15 o 
  -2   9   1        1.50        4.41      6.19 o 
  -1   9   1        9.17       12.99      6.22 o 
  -1  -9   2       18.37       21.46      4.85 o 
   0  -9   2        4.85        6.55      4.89 o 
   1  -9   2       10.54       12.80      5.14 o 
   2  -9   2        0.52        7.79      4.73 o 
   3  -9   2        0.05        3.14      4.78 o 
  -3  -8   2       48.38       45.81      4.65 o 
  -2  -8   2        0.52        4.24      4.51 o 
  -1  -8   2        6.70       13.14      4.36 o 
   0  -8   2       19.12       22.46      4.32 o 
   1  -8   2        6.13        8.67      4.14 o 
   2  -8   2      976.18      984.39     75.26 o 
   3  -8   2        0.07        4.85      4.18 o 
   4  -8   2       80.68       92.42      7.68 o 
   5  -8   2        2.81        1.82      4.45 o 
  -4  -7   2       40.48       42.40      4.35 o 
  -3  -7   2        3.66        2.55      3.98 o 
  -2  -7   2        4.35        3.90      3.71 o 
  -1  -7   2        1.39        2.65      3.51 o 
   0  -7   2      211.47      219.68     21.29 o 
   1  -7   2       76.89       76.84      6.33 o 
   2  -7   2       99.50      103.63     10.64 o 
   3  -7   2        0.75       -1.91      3.48 o 
   4  -7   2       15.53       13.32      4.51 o 
   5  -7   2        2.45        7.00      3.77 o 
   6  -7   2       37.39       43.03      4.60 o 
  -5  -6   2        2.59        6.97      4.07 o 
  -4  -6   2       34.93       35.12      3.82 o 
  -3  -6   2        2.33        1.61      3.48 o 
  -2  -6   2     3286.30     3174.87    153.11 o 
  -1  -6   2        1.62        0.12      3.45 o 
   0  -6   2      272.51      268.90     28.11 o 
   1  -6   2       37.44       34.24      4.17 o 
   2  -6   2      108.21      104.62      8.94 o 
   3  -6   2       15.18       16.63      3.35 o 
   4  -6   2       17.39       20.83      3.52 o 
   5  -6   2        4.89        3.89      3.66 o 
   6  -6   2        8.95        8.94      3.96 o 
   7  -6   2        0.68        3.80      4.06 o 
  -6  -5   2        2.27        4.89      4.17 o 
  -5  -5   2       49.56       53.98      6.90 o 
  -4  -5   2        3.70        6.96      3.54 o 
  -3  -5   2        9.82       11.45      3.62 o 
  -2  -5   2       82.81       91.70      4.83 o 
  -1  -5   2       39.99       40.89      3.13 o 
   0  -5   2       93.10       95.43      7.26 o 
   1  -5   2       10.45       12.58      2.93 o 
   2  -5   2       47.67       46.77      3.07 o 
   3  -5   2       26.96       30.23      3.73 o 
   4  -5   2      210.00      241.31     21.82 o 
   5  -5   2       87.16       92.88      7.53 o 
   6  -5   2        7.08        6.88      3.39 o 
   7  -5   2        3.44        2.65      3.92 o 
   8  -5   2        2.91        3.96      4.46 o 
  -7  -4   2        2.00        4.60      4.25 o 
  -6  -4   2     1349.09     1262.53     55.50 o 
  -5  -4   2       24.05       28.05      3.59 o 
  -4  -4   2      269.62      298.97     13.53 o 
  -3  -4   2       67.78       61.63      3.73 o 
  -2  -4   2        6.79        7.18      2.77 o 
  -1  -4   2      143.84      128.53     10.57 o 
   0  -4   2      193.11      165.65      8.11 o 
   1  -4   2       46.93       39.45      2.93 o 
   2  -4   2      359.61      338.25     24.28 o 
   3  -4   2       52.14       55.99      5.14 o 
   4  -4   2       37.11       39.54      3.16 o 
   5  -4   2        5.89        9.95      3.03 o 
   6  -4   2        6.68       12.52      4.22 o 
   7  -4   2        5.73        0.69      3.94 o 
   8  -4   2        1.34        3.34      4.16 o 
  -7  -3   2       12.79       11.36      3.91 o 
  -6  -3   2       10.65       15.37      3.55 o 
  -5  -3   2       63.59       65.78      4.36 o 
  -4  -3   2       11.56       14.04      2.67 o 
  -3  -3   2       25.80       27.63      3.17 o 
  -2  -3   2       16.64       12.07      2.58 o 
  -1  -3   2       53.85       45.25      2.72 o 
   0  -3   2      163.71      148.45      4.73 o 
   1  -3   2      244.67      230.53     12.32 o 
   2  -3   2      229.73      225.91     18.87 o 
   3  -3   2       88.54       88.35      4.96 o 
   4  -3   2       53.40       48.46      5.06 o 
   5  -3   2       33.85       31.69      3.72 o 
   6  -3   2        0.28        2.93      3.81 o 
   7  -3   2       29.88       28.03      3.45 o 
   8  -3   2        5.78        7.42      3.71 o 
  -8  -2   2       74.79       70.91      4.39 o 
  -7  -2   2       11.74        9.40      3.67 o 
  -6  -2   2       13.52        9.40      3.32 o 
  -5  -2   2       10.01       18.62      3.68 o 
  -4  -2   2       12.32       18.85      2.64 o 
  -3  -2   2      136.68      145.65      3.27 o 
  -2  -2   2      511.59      514.68     18.29 o 
  -1  -2   2      552.13      511.13     23.15 o 
   0  -2   2     1521.46     1179.52     60.98 o 
   1  -2   2       56.71       51.03      2.90 o 
   2  -2   2      108.33      112.42      5.64 o 
   3  -2   2      303.49      321.03      4.68 o 
   4  -2   2      189.35      227.37      3.64 o 
   5  -2   2        0.39       -2.72      2.72 o 
   6  -2   2       10.58       11.92      3.29 o 
   7  -2   2        1.43        3.09      3.35 o 
   8  -2   2        0.11        6.78      5.64 o 
  -8  -1   2        0.56        1.74      3.99 o 
  -7  -1   2        1.98        3.66      3.58 o 
  -6  -1   2        0.17        1.69      3.27 o 
  -5  -1   2       42.22       49.19      3.10 o 
  -4  -1   2       22.22       15.65      2.72 o 
  -3  -1   2       20.47       11.57      2.49 o 
  -2  -1   2       12.76       19.01      2.23 o 
  -1  -1   2      575.40      493.59     15.28 o 
   0  -1   2     1092.19      820.29     33.00 o 
   1  -1   2      155.98      156.13      5.74 o 
   2  -1   2      187.41      171.71      7.44 o 
   3  -1   2      123.38      139.38      3.18 o 
   4  -1   2       68.04       72.97      3.04 o 
   5  -1   2       52.32       57.97      2.96 o 
   6  -1   2        1.71        2.77      3.06 o 
   7  -1   2        1.23        0.35      3.41 o 
   8  -1   2        1.21        0.28      3.95 o 
  -8   0   2        1.25        0.38      3.92 o 
  -7   0   2        2.33        7.70      3.49 o 
  -6   0   2        5.30        2.94      3.15 o 
  -5   0   2       71.71       75.99      2.99 o 
  -4   0   2      222.15      247.52      3.62 o 
  -3   0   2        3.26        3.06      2.54 o 
  -2   0   2       56.30       48.66      2.80 o 
  -1   0   2      215.47      214.41      5.56 o 
   0   0   2     7811.12     6006.58    361.40 o 
   1   0   2      408.62      397.10     10.39 o 
   2   0   2       62.17       63.62      2.80 o 
   3   0   2        0.33        0.61      2.44 o 
   4   0   2      135.85      140.58      3.26 o 
   5   0   2      283.38      308.70      8.76 o 
   6   0   2       92.65       89.99      3.65 o 
   7   0   2       51.41       50.57      3.66 o 
   8   0   2       11.52       14.93      4.03 o 
  -8   1   2        2.41        5.91      3.89 o 
  -7   1   2        0.63        5.32      3.38 o 
  -6   1   2        6.77       12.67      3.69 o 
  -5   1   2       74.86       72.45      3.63 o 
  -4   1   2      405.97      439.95      5.04 o 
  -3   1   2      117.15      107.39      3.72 o 
  -2   1   2      220.39      241.06     68.96 o 
  -1   1   2      275.89      223.76      9.83 o 
   0   1   2      515.76      372.60     26.09 o 
   1   1   2      178.28      169.44      6.35 o 
   2   1   2        3.43        1.75      2.34 o 
   3   1   2      177.71      196.05      3.48 o 
   4   1   2       72.19       67.54      3.04 o 
   5   1   2      181.33      208.97      5.43 o 
   6   1   2       44.97       47.25      3.49 o 
   7   1   2       22.03       25.96      3.71 o 
   8   1   2        0.95       -0.99      4.86 o 
  -8   2   2        7.05        7.96      3.80 o 
  -7   2   2        0.79        6.16      3.91 o 
  -6   2   2        5.36        6.78      3.85 o 
  -5   2   2        6.59       13.62      3.12 o 
  -4   2   2     2814.92     3199.88     23.56 o 
  -3   2   2      116.35      115.49      5.78 o 
  -2   2   2       17.50       10.71      3.02 o 
  -1   2   2        1.07       -1.34      3.07 o 
   0   2   2      638.20      474.89      7.26 o 
   1   2   2     1421.15     1283.75     92.59 o 
   2   2   2     1706.21     1829.85     71.51 o 
   3   2   2      336.59      379.82     10.49 o 
   4   2   2      156.07      174.17      4.30 o 
   5   2   2       79.03       84.08      3.45 o 
   6   2   2       29.39       24.07      3.94 o 
   7   2   2        0.83        1.84      4.36 o 
   8   2   2        0.02        2.77      6.26 o 
  -8   3   2      125.40       90.78      6.06 o 
  -7   3   2        1.38        9.74      4.96 o 
  -6   3   2      383.74      393.02     18.77 o 
  -5   3   2      105.22      102.41      6.51 o 
  -4   3   2      123.17      126.29      7.71 o 
  -3   3   2       74.62       90.89      6.03 o 
  -2   3   2      133.23      136.93      8.56 o 
  -1   3   2      165.80      144.30      9.67 o 
   0   3   2        9.50        4.93      3.51 o 
   1   3   2      130.00      134.89      7.31 o 
   2   3   2      394.90      413.85     22.48 o 
   3   3   2       87.83      108.21      5.38 o 
   4   3   2      109.45      120.52      6.44 o 
   5   3   2        3.48        5.83      3.38 o 
   6   3   2       65.44       60.58      4.00 o 
   7   3   2      150.70      132.85      6.12 o 
  -8   4   2      210.52      155.25     11.68 o 
  -7   4   2        1.02        2.46      3.87 o 
  -6   4   2       34.92       39.51      4.11 o 
  -5   4   2        2.72        8.05      3.45 o 
  -4   4   2        0.85        6.31      3.26 o 
  -3   4   2      262.09      271.95     23.47 o 
  -2   4   2      964.20      951.26     58.78 o 
  -1   4   2       77.36       82.16      7.25 o 
   0   4   2      655.28      613.38      6.61 o 
   1   4   2      329.39      360.26     17.20 o 
   2   4   2        0.16       -1.41      3.14 o 
   3   4   2       77.34       69.84      3.84 o 
   4   4   2        4.66        2.82      3.54 o 
   5   4   2        7.58        4.15      3.49 o 
   6   4   2        1.01        2.31      3.96 o 
   7   4   2        0.14        2.08      6.23 o 
  -7   5   2       30.34       31.03      3.97 o 
  -6   5   2        3.24        6.45      3.70 o 
  -5   5   2        2.22        7.13      3.61 o 
  -4   5   2       54.46       64.10      4.79 o 
  -3   5   2       37.41       41.39      4.33 o 
  -2   5   2       28.29       27.05      3.73 o 
  -1   5   2       13.56       16.12      4.21 o 
   0   5   2      101.02       89.55      4.59 o 
   1   5   2       29.12       27.89      4.01 o 
   2   5   2       93.61       92.03      3.95 o 
   3   5   2      189.91      180.97      9.37 o 
   4   5   2        0.54        2.21      3.79 o 
   5   5   2      143.13      130.92      9.93 o 
   6   5   2        5.28        4.04      4.63 o 
  -7   6   2       22.90       21.11      4.46 o 
  -6   6   2       65.72       77.23      9.07 o 
  -5   6   2       15.45       16.29      3.89 o 
  -4   6   2      116.12      128.74     14.77 o 
  -3   6   2       77.93       79.92      6.43 o 
  -2   6   2       26.77       24.52      4.22 o 
  -1   6   2       38.60       34.57      4.68 o 
   0   6   2       12.41       10.65      4.62 o 
   1   6   2       39.22       36.72      3.61 o 
   2   6   2        1.06       -3.03      3.95 o 
   3   6   2       11.79       13.42      3.99 o 
   4   6   2       11.08        8.15      4.54 o 
   5   6   2        0.39        3.00      4.64 o 
  -6   7   2        0.22        1.89      4.56 o 
  -5   7   2        0.53       -1.69      4.36 o 
  -4   7   2        0.01        2.01      5.25 o 
  -3   7   2       10.41        8.94      4.35 o 
  -2   7   2        3.43        4.73      4.30 o 
  -1   7   2       15.44       21.30      4.33 o 
   0   7   2        7.62       10.73      4.70 o 
   1   7   2       66.54       65.88      4.28 o 
   2   7   2        9.99       14.53      4.47 o 
   3   7   2        2.43        4.20      4.71 o 
   4   7   2       24.47       23.34      5.07 o 
  -5   8   2        2.93       -4.18      5.51 o 
  -4   8   2        1.90        3.62      6.85 o 
  -3   8   2        0.13        2.39      5.24 o 
  -2   8   2       23.16       11.71      8.30 o 
  -1   8   2       12.67       14.44      5.53 o 
   0   8   2        5.88        5.86      8.79 o 
   1   8   2        6.07        2.84      4.55 o 
   2   8   2       22.81       27.45      6.19 o 
  -1  -9   3       28.89       28.86      4.33 o 
   0  -9   3       17.63       23.02      4.75 o 
   1  -9   3        0.66        6.00      4.57 o 
   2  -9   3        2.03        5.11      4.60 o 
   3  -9   3       25.20       29.22      4.75 o 
  -3  -8   3       19.82       22.93      4.10 o 
  -2  -8   3        0.14        3.89      4.31 o 
  -1  -8   3       12.68       16.36      4.16 o 
   0  -8   3       21.76       19.31      4.09 o 
   1  -8   3        0.01       -0.20      3.88 o 
   2  -8   3       73.23       78.70      4.33 o 
   3  -8   3       55.85       58.48      4.05 o 
   4  -8   3        2.76        5.78      5.06 o 
   5  -8   3        0.23        2.00      4.17 o 
  -4  -7   3       10.46       10.40      4.06 o 
  -3  -7   3        0.00        4.58      4.35 o 
  -2  -7   3        5.82        9.30      3.55 o 
  -1  -7   3       42.72       44.69      4.13 o 
   0  -7   3     1366.28     1363.53    128.61 o 
   1  -7   3       28.16       30.44      5.07 o 
   2  -7   3       79.17       77.65      6.06 o 
   3  -7   3       20.99       21.39      3.43 o 
   4  -7   3       53.34       52.12      3.98 o 
   5  -7   3       12.29       15.19      4.13 o 
   6  -7   3        7.00        6.34      4.04 o 
  -5  -6   3        6.04        5.45      4.05 o 
  -4  -6   3       22.49       20.91      3.56 o 
  -3  -6   3        2.60       -0.17      4.06 o 
  -2  -6   3       24.84       28.47      3.63 o 
  -1  -6   3       41.08       42.26      3.63 o 
   0  -6   3        1.50        5.63      3.23 o 
   1  -6   3       20.47       25.78      3.35 o 
   2  -6   3       49.09       56.36      3.43 o 
   3  -6   3        3.57        5.38      3.21 o 
   4  -6   3       97.83      104.64      9.62 o 
   5  -6   3      104.90      110.06     10.29 o 
   6  -6   3       73.65       73.45      6.09 o 
   7  -6   3       44.92       35.86      4.32 o 
  -6  -5   3       27.97       28.74      4.12 o 
  -5  -5   3        9.15        5.93      3.63 o 
  -4  -5   3     2520.10     2556.50    145.51 o 
  -3  -5   3       46.81       46.55      3.61 o 
  -2  -5   3      239.30      230.58     15.44 o 
  -1  -5   3       88.93       78.45      4.57 o 
   0  -5   3      260.62      238.99     11.98 o 
   1  -5   3       95.91       94.51      5.90 o 
   2  -5   3      238.43      243.85     17.31 o 
   3  -5   3       26.61       28.55      3.60 o 
   4  -5   3       86.43       94.87      7.55 o 
   5  -5   3        9.44       13.35      3.47 o 
   6  -5   3        3.84        5.44      3.55 o 
   7  -5   3        0.12       -3.83      3.83 o 
   8  -5   3        5.58        5.31      5.07 o 
  -7  -4   3       32.55       29.63      4.23 o 
  -6  -4   3       91.06       85.49      4.04 o 
  -5  -4   3        0.03        0.68      3.54 o 
  -4  -4   3        0.95        2.67      3.24 o 
  -3  -4   3       68.69       67.26      4.89 o 
  -2  -4   3      246.04      249.09      6.68 o 
  -1  -4   3        0.93        0.87      2.62 o 
   0  -4   3      166.12      143.73      6.22 o 
   1  -4   3      192.88      203.55     11.33 o 
   2  -4   3      754.36      749.72     50.63 o 
   3  -4   3      258.14      294.23     15.58 o 
   4  -4   3       55.32       55.62      3.83 o 
   5  -4   3        0.00       -0.53      3.24 o 
   6  -4   3        5.29        7.74      3.35 o 
   7  -4   3       55.80       55.60      3.96 o 
   8  -4   3        0.38        0.52      4.17 o 
  -7  -3   3        0.07        0.63      4.06 o 
  -6  -3   3      201.60      204.64      6.43 o 
  -5  -3   3       70.68       73.24      4.45 o 
  -4  -3   3       25.71       25.06      2.71 o 
  -3  -3   3       96.32      111.72      5.60 o 
  -2  -3   3      699.81      722.68     36.24 o 
  -1  -3   3       13.38       12.64      2.46 o 
   0  -3   3     1528.49     1428.91     63.59 o 
   1  -3   3      616.14      558.25     28.77 o 
   2  -3   3        8.66        3.83      3.01 o 
   3  -3   3       85.39       96.71      6.54 o 
   4  -3   3       31.26       44.85      3.49 o 
   5  -3   3        0.06        5.35      3.38 o 
   6  -3   3        6.45        6.34      3.16 o 
   7  -3   3       27.31       31.13      3.65 o 
   8  -3   3        8.13       10.39      4.03 o 
  -8  -2   3        8.06        7.28      4.46 o 
  -7  -2   3       50.24       55.97      4.03 o 
  -6  -2   3       33.44       28.02      3.49 o 
  -5  -2   3        1.06        3.75      3.06 o 
  -4  -2   3        1.31       -1.02      2.93 o 
  -3  -2   3      192.19      193.47     10.50 o 
  -2  -2   3      228.29      257.36     10.24 o 
  -1  -2   3      252.55      233.40      8.77 o 
   0  -2   3      675.66      551.60     23.68 o 
   1  -2   3        6.99       10.51      2.78 o 
   2  -2   3       20.78       25.83      3.09 o 
   3  -2   3      232.09      240.61      3.73 o 
   4  -2   3       12.64       15.39      2.75 o 
   5  -2   3      144.03      161.43      3.48 o 
   6  -2   3        1.50        5.91      3.30 o 
   7  -2   3        1.62       -0.33      3.63 o 
   8  -2   3        6.07       10.01      4.02 o 
  -8  -1   3        0.73        1.49      4.11 o 
  -7  -1   3        4.47        0.90      3.56 o 
  -6  -1   3       87.13       90.44      3.72 o 
  -5  -1   3        6.55        3.91      3.00 o 
  -4  -1   3      536.58      562.68      4.66 o 
  -3  -1   3      400.94      461.14     11.06 o 
  -2  -1   3      528.06      494.89      9.39 o 
  -1  -1   3      162.69      150.57      4.61 o 
   0  -1   3      326.25      262.12      9.59 o 
   1  -1   3      118.07      115.48      5.11 o 
   2  -1   3       18.42       18.16      3.46 o 
   3  -1   3       19.00       20.30      2.57 o 
   4  -1   3      124.08      142.40      4.00 o 
   5  -1   3        2.88        1.82      2.96 o 
   6  -1   3        0.06        0.57      3.16 o 
   7  -1   3       52.12       51.46      3.64 o 
   8  -1   3        0.88        0.57      4.02 o 
  -8   0   3        2.85        8.49      4.04 o 
  -7   0   3       42.00       42.72      4.47 o 
  -6   0   3        0.08       -0.33      3.42 o 
  -5   0   3        2.20        3.94      2.88 o 
  -4   0   3        0.99        0.70      2.56 o 
  -3   0   3        3.39        5.24      2.47 o 
  -2   0   3        9.35        9.04      2.20 o 
  -1   0   3       76.38       74.59      3.43 o 
   0   0   3      432.07      327.56     22.90 o 
   1   0   3      237.07      230.67      6.64 o 
   2   0   3       10.80       10.02      2.47 o 
   3   0   3      195.95      193.43      3.53 o 
   4   0   3      167.85      174.84      5.87 o 
   5   0   3       71.19       64.36      3.29 o 
   6   0   3        0.70        1.52      4.87 o 
   7   0   3       59.79       52.48      3.83 o 
   8   0   3       10.79        9.83      3.95 o 
  -8   1   3       20.01       16.40      4.10 o 
  -7   1   3       13.58       14.93      3.55 o 
  -6   1   3       71.37       71.31      4.43 o 
  -5   1   3       11.83       14.88      3.09 o 
  -4   1   3       61.56       62.40      2.91 o 
  -3   1   3        4.17        3.99      2.68 o 
  -2   1   3      910.49      922.93     43.47 o 
  -1   1   3       68.81       58.45      3.41 o 
   0   1   3      290.43      238.29     16.12 o 
   1   1   3      357.98      334.72     14.10 o 
   2   1   3      383.83      383.89     12.28 o 
   3   1   3      529.32      589.48      8.24 o 
   4   1   3       54.23       72.05      3.05 o 
   5   1   3      127.44      131.07      4.87 o 
   6   1   3        0.78        0.95      3.38 o 
   7   1   3       15.16       14.08      3.80 o 
   8   1   3        1.30       -1.91      4.88 o 
  -8   2   3        4.77        4.11      4.06 o 
  -7   2   3       20.53       20.48      3.45 o 
  -6   2   3       39.36       45.74      3.38 o 
  -5   2   3       28.72       27.12      4.38 o 
  -4   2   3       19.44       20.25      4.25 o 
  -3   2   3       20.87       26.31      2.69 o 
  -2   2   3        0.20        1.05      2.72 o 
  -1   2   3       53.35       49.76      3.29 o 
   0   2   3      146.58      129.20     13.45 o 
   1   2   3      553.63      540.90     41.11 o 
   2   2   3       17.15       20.85      2.62 o 
   3   2   3       88.36      104.01      3.82 o 
   4   2   3       15.02       14.28      3.02 o 
   5   2   3        0.00       -0.68      3.19 o 
   6   2   3        5.46        9.35      3.39 o 
   7   2   3        0.08       -2.74      5.33 o 
  -8   3   3        0.89        0.59      4.22 o 
  -7   3   3        4.81        5.84      3.68 o 
  -6   3   3      269.69      256.93     20.83 o 
  -5   3   3        0.00       -0.49      3.60 o 
  -4   3   3        0.31       -1.96      3.58 o 
  -3   3   3       75.83       74.37      8.15 o 
  -2   3   3      251.79      243.47     26.66 o 
  -1   3   3      612.10      529.51      8.14 o 
   0   3   3      793.85      687.45      7.36 o 
   1   3   3      516.49      552.72     35.01 o 
   2   3   3       42.54       59.54      6.27 o 
   3   3   3      200.08      201.85     11.73 o 
   4   3   3       44.08       51.33      3.42 o 
   5   3   3        2.72        4.73      3.33 o 
   6   3   3        0.19       -1.37      3.91 o 
   7   3   3        0.61        2.13      4.21 o 
  -8   4   3       77.55       65.27      5.75 o 
  -7   4   3       25.81       21.69      6.15 o 
  -6   4   3       11.22       12.56      4.18 o 
  -5   4   3        3.37        3.82      3.84 o 
  -4   4   3        2.69        3.73      3.83 o 
  -3   4   3      115.40      120.91     24.20 o 
  -2   4   3       20.60       21.25      3.97 o 
  -1   4   3        0.31        6.25      7.69 o 
   0   4   3      103.11       91.51      5.80 o 
   1   4   3        0.02        2.49      3.11 o 
   2   4   3      140.37      161.56      9.60 o 
   3   4   3        0.00       -0.56      3.50 o 
   4   4   3      105.29      106.56      6.69 o 
   5   4   3      285.72      267.41      9.86 o 
   6   4   3       29.68       31.34      4.03 o 
  -7   5   3        1.69        0.32      4.87 o 
  -6   5   3        2.38        3.26      4.24 o 
  -5   5   3       82.09       80.57      6.05 o 
  -4   5   3      184.76      194.45     23.16 o 
  -3   5   3       89.90       75.87     11.26 o 
  -2   5   3      183.11      184.73     18.13 o 
  -1   5   3      256.76      239.00      5.51 o 
   0   5   3        6.33        3.92      4.38 o 
   1   5   3       54.92       50.51      5.78 o 
   2   5   3       22.65       23.59      4.62 o 
   3   5   3       61.74       54.23      3.95 o 
   4   5   3       12.69        8.86      3.94 o 
   5   5   3        7.08        8.28      4.31 o 
   6   5   3        1.29        3.15      4.45 o 
  -7   6   3        5.88        3.93      5.47 o 
  -6   6   3       28.62       21.37      5.32 o 
  -5   6   3        0.24       -3.32      4.39 o 
  -4   6   3        0.34       -1.01      6.96 o 
  -3   6   3        0.36        1.51      4.44 o 
  -2   6   3       28.35       26.76      4.72 o 
  -1   6   3       28.43       30.92      4.71 o 
   0   6   3       47.11       47.31      4.83 o 
   1   6   3      211.84      207.13      8.09 o 
   2   6   3       24.57       32.55      4.35 o 
   3   6   3      215.50      185.06      8.01 o 
   4   6   3        5.74       -0.50      4.50 o 
   5   6   3        1.86        4.35      5.87 o 
  -6   7   3       32.87       34.96      5.52 o 
  -5   7   3       29.54       36.82      5.36 o 
  -4   7   3        0.00        0.68      6.15 o 
  -3   7   3        3.26        6.54      4.64 o 
  -2   7   3       17.68       17.62      4.86 o 
  -1   7   3       82.96       73.83      5.11 o 
   0   7   3        4.10        5.52      4.86 o 
   1   7   3       43.46       39.96      4.36 o 
   2   7   3        7.76       12.88      5.54 o 
   3   7   3       16.28       21.62      5.08 o 
  -4   8   3        0.29        2.42      6.15 o 
  -3   8   3       19.69       13.25      5.64 o 
  -2   8   3        0.26        3.59      5.52 o 
  -1   8   3       63.67       61.74      5.74 o 
   0   8   3        6.07        2.52      5.61 o 
   1   8   3        4.77        5.02      5.90 o 
   2   8   3        3.92        2.06      9.08 o 
  -1  -9   4       36.33       40.49      4.26 o 
   0  -9   4       20.45       24.26      4.62 o 
   1  -9   4        9.61       11.68      4.30 o 
   2  -9   4       14.88       13.35      4.54 o 
   3  -9   4        0.82        2.27      4.61 o 
  -3  -8   4       45.43       45.60      5.37 o 
  -2  -8   4       38.73       40.92      4.33 o 
  -1  -8   4        1.34        8.03      4.08 o 
   0  -8   4       10.50       10.42      4.07 o 
   1  -8   4       40.43       42.65      6.95 o 
   2  -8   4       53.16       50.41      5.28 o 
   3  -8   4        0.10       -0.04      4.02 o 
   4  -8   4        0.00        0.64      4.11 o 
   5  -8   4        0.19       -0.34      4.44 o 
  -4  -7   4        1.86        3.66      4.10 o 
  -3  -7   4       14.12       14.75      3.80 o 
  -2  -7   4       39.11       41.49      3.74 o 
  -1  -7   4        7.39       11.84      3.60 o 
   0  -7   4       33.57       32.78      3.67 o 
   1  -7   4       39.69       38.10      3.56 o 
   2  -7   4        0.40       -0.22      3.50 o 
   3  -7   4       15.39       21.06      3.54 o 
   4  -7   4        0.01       -0.89      3.68 o 
   5  -7   4        0.07        1.86      3.99 o 
   6  -7   4       10.63       13.42      4.25 o 
  -5  -6   4        1.23        0.96      4.24 o 
  -4  -6   4        7.30        7.32      4.65 o 
  -3  -6   4       41.53       49.98      5.58 o 
  -2  -6   4      774.09      753.79     46.37 o 
  -1  -6   4       66.93       60.31      6.14 o 
   0  -6   4        5.71        5.46      3.20 o 
   1  -6   4        6.25        7.01      3.17 o 
   2  -6   4       70.69       69.98      4.49 o 
   3  -6   4       94.73       98.21      8.75 o 
   4  -6   4       48.93       47.54      4.08 o 
   5  -6   4       28.22       35.58      3.61 o 
   6  -6   4       14.73       13.77      3.86 o 
   7  -6   4        5.86        3.89      4.17 o 
  -6  -5   4       36.96       34.36      4.31 o 
  -5  -5   4        4.86        4.59      3.68 o 
  -4  -5   4        0.66        8.69      4.23 o 
  -3  -5   4        0.20       -3.11      3.11 o 
  -2  -5   4        2.13        1.32      2.89 o 
  -1  -5   4      101.79       96.05      4.92 o 
   0  -5   4       23.09       26.28      3.11 o 
   1  -5   4        3.50        3.52      3.07 o 
   2  -5   4      131.63      119.32      7.20 o 
   3  -5   4      206.45      239.49     22.48 o 
   4  -5   4       90.22       98.46      7.54 o 
   5  -5   4       58.29       63.86      3.59 o 
   6  -5   4        2.34        4.09      3.58 o 
   7  -5   4        4.46        8.66      3.92 o 
  -7  -4   4        9.02       10.76      4.32 o 
  -6  -4   4      830.62      786.82     36.27 o 
  -5  -4   4       31.57       31.48      3.54 o 
  -4  -4   4       65.04       65.15      4.79 o 
  -3  -4   4       19.43       21.23      3.02 o 
  -2  -4   4      219.46      206.55      7.99 o 
  -1  -4   4      282.31      312.24     18.54 o 
   0  -4   4      752.78      781.39     41.31 o 
   1  -4   4      226.51      224.92     11.49 o 
   2  -4   4      258.61      284.30     28.39 o 
   3  -4   4      232.08      234.81     15.21 o 
   4  -4   4       60.54       59.06      3.37 o 
   5  -4   4        0.10       -1.58      3.99 o 
   6  -4   4        6.82       -0.57      3.29 o 
   7  -4   4        5.50        5.81      3.82 o 
   8  -4   4        4.55       10.24      4.32 o 
  -7  -3   4       14.41       15.93      4.05 o 
  -6  -3   4       12.73       14.11      3.57 o 
  -5  -3   4       59.64       63.00      3.43 o 
  -4  -3   4      101.62       97.46      5.23 o 
  -3  -3   4        1.89       -0.44      2.84 o 
  -2  -3   4       62.65       64.31      2.87 o 
  -1  -3   4      248.62      254.83     12.54 o 
   0  -3   4      714.42      723.61     28.60 o 
   1  -3   4      340.26      335.05     16.64 o 
   2  -3   4      351.42      348.80     20.39 o 
   3  -3   4        5.08        9.97      2.82 o 
   4  -3   4      115.81      118.30      3.85 o 
   5  -3   4      310.94      360.13      8.50 o 
   6  -3   4        5.07        4.10      3.29 o 
   7  -3   4      131.78      129.88      6.60 o 
   8  -3   4        5.47        3.91      4.01 o 
  -8  -2   4       69.89       67.39      6.97 o 
  -7  -2   4       14.63       19.77      3.84 o 
  -6  -2   4        8.51       11.48      3.53 o 
  -5  -2   4       94.37       94.71      3.32 o 
  -4  -2   4      550.34      602.25     16.23 o 
  -3  -2   4       55.86       70.00      3.29 o 
  -2  -2   4     1451.20     1553.91     68.85 o 
  -1  -2   4     1634.76     1483.45     67.89 o 
   0  -2   4      111.42      109.13      4.86 o 
   1  -2   4      276.45      259.44     14.06 o 
   2  -2   4        5.15        9.47      3.05 o 
   3  -2   4        4.95        8.12      2.60 o 
   4  -2   4        0.96       -0.18      2.76 o 
   5  -2   4       65.42       64.10      4.00 o 
   6  -2   4        7.97        8.60      3.37 o 
   7  -2   4        0.00        5.21      3.68 o 
   8  -2   4        0.00        2.23      4.08 o 
  -8  -1   4        7.52        7.57      4.27 o 
  -7  -1   4        2.09        3.77      3.64 o 
  -6  -1   4        9.92        9.11      3.26 o 
  -5  -1   4       76.04       82.81      3.22 o 
  -4  -1   4       36.56       36.92      2.86 o 
  -3  -1   4       45.89       61.65      2.82 o 
  -2  -1   4      413.41      414.85      8.52 o 
  -1  -1   4      253.28      231.62      8.59 o 
   0  -1   4      356.41      335.98     20.56 o 
   1  -1   4     1137.31     1152.46     42.62 o 
   2  -1   4        3.69        4.82      2.58 o 
   3  -1   4     1144.93     1311.77     45.53 o 
   4  -1   4       59.70       61.86      3.07 o 
   5  -1   4        3.61        4.51      3.06 o 
   6  -1   4       24.87       23.27      3.22 o 
   7  -1   4        2.38        3.51      3.52 o 
   8  -1   4       25.29       28.11      4.21 o 
  -8   0   4       71.09       57.95      4.56 o 
  -7   0   4       18.50       16.91      3.69 o 
  -6   0   4      217.37      223.45      9.23 o 
  -5   0   4      205.09      219.45      3.80 o 
  -4   0   4       29.21       31.13      2.81 o 
  -3   0   4      129.40      143.13      5.11 o 
  -2   0   4       16.70       16.66      2.66 o 
  -1   0   4      211.41      198.89     10.01 o 
   0   0   4       11.00       13.67      3.04 o 
   1   0   4        0.32        1.28      2.69 o 
   2   0   4      174.63      190.57      4.49 o 
   3   0   4        0.19        3.95      2.49 o 
   4   0   4       12.99       11.79      2.76 o 
   5   0   4       20.27       18.96      3.16 o 
   6   0   4        7.30        8.31      3.63 o 
   7   0   4        8.70        7.84      3.78 o 
   8   0   4        8.88        8.80      4.21 o 
  -8   1   4        0.65        2.80      4.16 o 
  -7   1   4        0.01        4.00      3.63 o 
  -6   1   4        0.00        0.32      3.25 o 
  -5   1   4       17.31       19.72      2.94 o 
  -4   1   4       23.89       24.76      2.87 o 
  -3   1   4       78.18       87.12      3.78 o 
  -2   1   4      145.32      144.23     11.30 o 
  -1   1   4     1080.72      957.23     46.30 o 
   0   1   4      225.70      204.10     11.24 o 
   1   1   4      251.01      249.21     11.58 o 
   2   1   4      314.38      341.47     12.60 o 
   3   1   4      212.15      213.69      5.73 o 
   4   1   4        0.79        3.00      2.87 o 
   5   1   4      164.26      164.23      4.73 o 
   6   1   4       25.91       24.19      3.59 o 
   7   1   4        9.19       10.20      3.93 o 
   8   1   4        1.01       -1.30      4.42 o 
  -8   2   4        5.64        2.83      4.60 o 
  -7   2   4        3.78        1.86      4.13 o 
  -6   2   4        1.41       -1.45      3.83 o 
  -5   2   4        0.37        2.54      3.43 o 
  -4   2   4      176.52      194.04     10.50 o 
  -3   2   4       13.46       18.98      2.68 o 
  -2   2   4       64.65       63.82      3.74 o 
  -1   2   4      156.95      133.03      6.30 o 
   0   2   4      339.55      287.03     22.48 o 
   1   2   4      131.14      138.08      8.32 o 
   2   2   4        5.40        7.42      2.81 o 
   3   2   4      104.89      121.69      5.22 o 
   4   2   4        4.97        7.24      3.22 o 
   5   2   4        1.54        7.26      3.43 o 
   6   2   4        0.04        2.03      3.74 o 
   7   2   4        0.70        5.74      4.05 o 
  -8   3   4        2.42        6.97      4.42 o 
  -7   3   4        0.03       -1.70      3.89 o 
  -6   3   4        0.18        0.40      3.60 o 
  -5   3   4        9.56       13.18      3.30 o 
  -4   3   4       29.34       31.23      3.23 o 
  -3   3   4        0.79       -1.77      3.07 o 
  -2   3   4       20.87       19.14      3.33 o 
  -1   3   4      368.58      308.94      7.80 o 
   0   3   4       15.42       13.58      3.76 o 
   1   3   4       37.73       36.56      3.73 o 
   2   3   4        2.70        3.81      3.39 o 
   3   3   4       34.56       38.49      3.64 o 
   4   3   4        0.95        2.65      3.09 o 
   5   3   4       22.82       23.80      3.47 o 
   6   3   4       34.80       38.34      4.13 o 
   7   3   4       82.56       74.07      5.46 o 
  -7   4   4        1.73        4.85      4.06 o 
  -6   4   4        3.02        7.85      3.73 o 
  -5   4   4       16.28       20.69      3.61 o 
  -4   4   4       58.99       61.60      3.54 o 
  -3   4   4       55.37       58.10      8.34 o 
  -2   4   4       97.29      101.45     11.20 o 
  -1   4   4      192.72      178.32      5.15 o 
   0   4   4        0.52        4.06      4.16 o 
   1   4   4       78.91       72.15     12.87 o 
   2   4   4       19.14       22.38      3.76 o 
   3   4   4        9.36        9.95      3.70 o 
   4   4   4        0.26        3.22      3.64 o 
   5   4   4       14.41       11.36      3.97 o 
   6   4   4       44.50       49.24      6.20 o 
  -7   5   4        1.43        1.30      4.50 o 
  -6   5   4        0.10        0.48      4.09 o 
  -5   5   4       61.26       69.79      7.22 o 
  -4   5   4        5.38        5.77      3.87 o 
  -3   5   4       19.72       19.17      3.91 o 
  -2   5   4       20.48       16.37      5.00 o 
  -1   5   4       14.03        9.20      6.52 o 
   0   5   4       27.86       27.13      4.24 o 
   1   5   4       10.00       11.30      3.60 o 
   2   5   4       75.18       71.17      4.99 o 
   3   5   4      255.14      257.40     13.60 o 
   4   5   4       85.44       82.37      7.49 o 
   5   5   4       87.18       72.90      5.04 o 
  -6   6   4       21.18       18.23      4.73 o 
  -5   6   4       28.70       30.61      4.47 o 
  -4   6   4       30.12       36.73      5.78 o 
  -3   6   4       43.30       48.15      4.57 o 
  -2   6   4        3.26       -0.96      4.71 o 
  -1   6   4       18.05       17.11      4.81 o 
   0   6   4       20.18       22.52      5.11 o 
   1   6   4      130.40      115.37      8.32 o 
   2   6   4       10.72        8.46      6.41 o 
   3   6   4       23.60       20.69      4.30 o 
   4   6   4       11.56        9.42      4.66 o 
  -5   7   4        3.79        7.64      5.05 o 
  -4   7   4        0.66        1.02      6.78 o 
  -3   7   4        2.70        5.24      5.47 o 
  -2   7   4        4.50        6.59      6.64 o 
  -1   7   4       99.22       86.27      5.38 o 
   0   7   4       37.29       46.45      5.58 o 
   1   7   4      107.41       90.99      6.54 o 
   2   7   4        2.10        4.06      5.53 o 
   3   7   4       13.95       23.16      5.97 o 
  -3   8   4       82.58       69.76      5.96 o 
  -2   8   4        2.80       -0.20     10.84 o 
  -1   8   4       50.75       39.08      5.95 o 
   0   8   4       14.32       17.53      7.17 o 
   1   8   4       29.28       26.64      6.14 o 
  -1  -9   5       38.68       47.66      4.71 o 
   0  -9   5        0.09        0.86      4.39 o 
   1  -9   5        2.03        5.35      4.37 o 
   2  -9   5        9.85       11.34      4.41 o 
   3  -9   5        1.41        1.83      4.50 o 
  -3  -8   5       36.10       47.54      4.64 o 
  -2  -8   5       31.71       31.76      4.19 o 
  -1  -8   5        1.45       -2.66      4.00 o 
   0  -8   5        0.95        6.05      3.84 o 
   1  -8   5        3.81        5.35      3.83 o 
   2  -8   5        0.00        3.53      3.92 o 
   3  -8   5       33.44       33.38      4.78 o 
   4  -8   5        0.63       -0.55      3.94 o 
   5  -8   5        2.10        2.03      4.14 o 
  -4  -7   5       25.81       28.07      5.33 o 
  -3  -7   5        7.62        6.95      3.92 o 
  -2  -7   5       37.94       40.85      3.72 o 
  -1  -7   5       21.84       23.74      3.86 o 
   0  -7   5        3.43        2.95      3.46 o 
   1  -7   5        3.57        5.88      3.46 o 
   2  -7   5       23.61       28.49      3.80 o 
   3  -7   5        3.30        1.55      4.23 o 
   4  -7   5        0.98        1.18      3.69 o 
   5  -7   5       21.06       22.42      3.99 o 
   6  -7   5        1.41        1.57      4.51 o 
  -5  -6   5        4.15        0.46      4.31 o 
  -4  -6   5        5.15        4.19      4.39 o 
  -3  -6   5       10.47       11.13      3.63 o 
  -2  -6   5       32.73       32.67      3.42 o 
  -1  -6   5       58.29       50.00      3.52 o 
   0  -6   5       14.85       10.16      4.02 o 
   1  -6   5       65.16       48.79      3.42 o 
   2  -6   5       42.19       45.23      3.52 o 
   3  -6   5        7.10        9.93      3.76 o 
   4  -6   5        1.97        1.19      4.04 o 
   5  -6   5       53.59       58.13      3.78 o 
   6  -6   5        6.38        6.26      4.29 o 
   7  -6   5        0.63        1.47      4.15 o 
  -6  -5   5       20.10       18.69      4.29 o 
  -5  -5   5        6.81        7.57      3.78 o 
  -4  -5   5      196.61      199.45     11.20 o 
  -3  -5   5       20.55       18.17      3.39 o 
  -2  -5   5       10.63       10.69      3.01 o 
  -1  -5   5       15.17       14.53      2.99 o 
   0  -5   5      116.63      123.40      7.58 o 
   1  -5   5      209.45      218.27     11.53 o 
   2  -5   5       43.49       49.50      3.52 o 
   3  -5   5      107.68      114.75     11.33 o 
   4  -5   5        4.46        3.18      3.29 o 
   5  -5   5       39.47       37.57      3.61 o 
   6  -5   5        7.33        8.27      3.66 o 
   7  -5   5        5.17        3.37      3.97 o 
  -7  -4   5       12.00       13.84      4.54 o 
  -6  -4   5        0.52        2.10      3.97 o 
  -5  -4   5        6.43        7.79      3.53 o 
  -4  -4   5       10.05        9.40      3.23 o 
  -3  -4   5       69.13       70.15      3.10 o 
  -2  -4   5        5.11        5.83      2.91 o 
  -1  -4   5       59.03       55.01      3.76 o 
   0  -4   5       84.29       71.83      4.53 o 
   1  -4   5      145.89      156.43     11.72 o 
   2  -4   5       41.51       45.51      5.04 o 
   3  -4   5        7.27       10.14      2.99 o 
   4  -4   5       31.79       31.35      3.23 o 
   5  -4   5        2.18        4.92      3.33 o 
   6  -4   5       19.13       16.51      3.40 o 
   7  -4   5       98.14       80.59      4.10 o 
   8  -4   5        0.50        2.51      4.94 o 
  -7  -3   5        1.81        2.71      3.64 o 
  -6  -3   5       17.53       17.32      3.53 o 
  -5  -3   5        5.53        5.75      3.12 o 
  -4  -3   5      121.64      119.08      6.28 o 
  -3  -3   5      311.03      327.18     14.88 o 
  -2  -3   5      431.78      495.94     24.46 o 
  -1  -3   5      514.14      529.89     25.30 o 
   0  -3   5      169.95      168.13      6.16 o 
   1  -3   5      665.05      639.65     29.80 o 
   2  -3   5      162.27      161.12     10.55 o 
   3  -3   5        4.93        0.85      2.90 o 
   4  -3   5        8.76        8.78      3.59 o 
   5  -3   5        0.69        3.31      3.11 o 
   6  -3   5       51.30       47.35      4.85 o 
   7  -3   5       14.03       13.36      3.76 o 
   8  -3   5        2.04        3.62      4.36 o 
  -7  -2   5       18.19       13.81      4.09 o 
  -6  -2   5        5.56        5.73      3.37 o 
  -5  -2   5       13.30       13.64      3.54 o 
  -4  -2   5        0.18       -0.31      3.40 o 
  -3  -2   5        9.76        9.70      2.67 o 
  -2  -2   5      185.01      192.73      8.05 o 
  -1  -2   5       28.01       28.76      2.87 o 
   0  -2   5      407.78      379.69     17.24 o 
   1  -2   5        2.82        4.95      2.65 o 
   2  -2   5      325.27      361.51     14.00 o 
   3  -2   5     1020.24     1166.40     19.68 o 
   4  -2   5      120.33      112.99      4.33 o 
   5  -2   5      459.92      489.13     18.59 o 
   6  -2   5        8.16        8.47      3.24 o 
   7  -2   5        4.44       12.06      3.82 o 
   8  -2   5        0.68        4.24      4.11 o 
  -8  -1   5        2.45        1.11      4.52 o 
  -7  -1   5       54.25       48.38      4.36 o 
  -6  -1   5      159.88      160.74      4.20 o 
  -5  -1   5      117.11      125.78      3.65 o 
  -4  -1   5      338.17      384.84      8.53 o 
  -3  -1   5      820.31      886.33     19.53 o 
  -2  -1   5       72.37       76.84      3.71 o 
  -1  -1   5      290.09      266.57     15.84 o 
   0  -1   5       16.92       17.57      3.06 o 
   1  -1   5      423.51      444.27     23.02 o 
   2  -1   5       95.60      109.90      3.30 o 
   3  -1   5       18.28       21.75      2.79 o 
   4  -1   5       12.31        9.73      2.92 o 
   5  -1   5       37.35       39.63      3.34 o 
   6  -1   5        0.25        1.36      3.34 o 
   7  -1   5       31.19       32.46      3.73 o 
   8  -1   5        1.16        2.48      4.33 o 
  -8   0   5       13.61       13.15      4.44 o 
  -7   0   5        2.11        5.54      3.89 o 
  -6   0   5        0.01       -0.31      3.44 o 
  -5   0   5        0.20        0.17      3.32 o 
  -4   0   5       85.20       86.06      3.34 o 
  -3   0   5       70.31       74.57      3.07 o 
  -2   0   5      141.46      146.65      4.69 o 
  -1   0   5     1534.70     1478.57     42.08 o 
   0   0   5      229.66      212.10     16.44 o 
   1   0   5     3030.02     3239.14    139.20 o 
   2   0   5       94.16       96.51      3.33 o 
   3   0   5       33.95       30.58      2.87 o 
   4   0   5        7.89        8.98      2.94 o 
   5   0   5        0.00        1.73      3.41 o 
   6   0   5       51.28       49.76      3.61 o 
   7   0   5      214.49      191.83     10.33 o 
   8   0   5       19.47       21.54      4.45 o 
  -8   1   5       60.36       54.78      4.36 o 
  -7   1   5       89.73       79.13      4.03 o 
  -6   1   5        0.40       -1.67      3.55 o 
  -5   1   5        8.37        6.66      3.12 o 
  -4   1   5       10.03        9.35      3.54 o 
  -3   1   5      294.56      309.04     14.08 o 
  -2   1   5       39.44       43.45      3.06 o 
  -1   1   5       77.41       72.22      4.42 o 
   0   1   5      141.96      131.68      6.32 o 
   1   1   5       89.39       85.51      5.22 o 
   2   1   5        2.49        2.53      2.73 o 
   3   1   5       13.50       18.02      2.89 o 
   4   1   5        4.75        1.28      2.95 o 
   5   1   5       70.44       72.04      5.94 o 
   6   1   5       46.03       47.72      3.77 o 
   7   1   5       29.13       32.98      4.13 o 
  -8   2   5        0.01        3.71      4.89 o 
  -7   2   5        8.93        9.08      5.70 o 
  -6   2   5        2.23        4.01      3.45 o 
  -5   2   5       86.64       86.21      4.51 o 
  -4   2   5        6.85        8.90      3.14 o 
  -3   2   5      615.35      670.16     31.32 o 
  -2   2   5      115.51      114.45      8.33 o 
  -1   2   5      147.13      130.17      7.16 o 
   0   2   5       57.49       54.88      3.65 o 
   1   2   5       49.94       53.01      3.36 o 
   2   2   5        1.40        0.87      3.03 o 
   3   2   5      807.06      819.39     26.37 o 
   4   2   5       48.58       48.91      3.56 o 
   5   2   5        5.65        2.05      3.50 o 
   6   2   5        4.60        6.78      3.88 o 
   7   2   5        6.86        3.97      4.15 o 
  -8   3   5        2.19        2.75      4.56 o 
  -7   3   5       11.25       10.94      4.12 o 
  -6   3   5       48.58       49.36      4.00 o 
  -5   3   5       27.52       34.85      3.75 o 
  -4   3   5       12.92       14.53      3.30 o 
  -3   3   5        0.14        0.77      3.17 o 
  -2   3   5       77.57       72.72      5.98 o 
  -1   3   5        0.81        1.33      3.67 o 
   0   3   5        2.76        6.45      4.08 o 
   1   3   5       44.00       51.24      3.96 o 
   2   3   5        0.11        2.34      3.50 o 
   3   3   5       17.20       20.59      3.41 o 
   4   3   5        1.05        4.06      3.56 o 
   5   3   5        0.29        0.92      3.26 o 
   6   3   5        3.38        3.56      3.95 o 
  -7   4   5       17.03       20.32      4.29 o 
  -6   4   5        8.40        7.25      4.11 o 
  -5   4   5        0.37        2.36      3.68 o 
  -4   4   5        0.02        0.16      3.70 o 
  -3   4   5       56.43       56.91      4.68 o 
  -2   4   5        1.59       -0.15      3.91 o 
  -1   4   5      116.32      101.34      5.07 o 
   0   4   5        0.57        1.60      4.11 o 
   1   4   5       13.68       18.33      4.06 o 
   2   4   5        3.21        2.32      3.67 o 
   3   4   5       49.44       46.51      3.99 o 
   4   4   5       43.72       48.38      3.92 o 
   5   4   5       57.29       53.59      4.26 o 
   6   4   5       10.20       10.26      4.55 o 
  -7   5   5        0.03       -0.44      4.93 o 
  -6   5   5        2.33        3.09      4.45 o 
  -5   5   5        1.42        2.99      4.33 o 
  -4   5   5       15.91       20.24      4.26 o 
  -3   5   5       45.08       44.96      4.36 o 
  -2   5   5        2.61       11.46      4.59 o 
  -1   5   5        0.75        3.45      4.76 o 
   0   5   5        1.93        7.95      4.61 o 
   1   5   5       10.80       13.63      4.54 o 
   2   5   5        1.18        7.35      4.92 o 
   3   5   5       20.96       12.40      4.20 o 
   4   5   5       24.14       30.77      4.46 o 
   5   5   5        5.69        7.19      4.57 o 
  -6   6   5        1.86        0.15      5.11 o 
  -5   6   5        1.39       -1.90      4.92 o 
  -4   6   5        5.35        6.95      4.89 o 
  -3   6   5        3.36        3.04      5.45 o 
  -2   6   5        0.28        8.32      5.18 o 
  -1   6   5       19.22       19.79      4.90 o 
   0   6   5       25.02       29.53      7.04 o 
   1   6   5      109.84      110.99      8.33 o 
   2   6   5       60.24       68.13      5.73 o 
   3   6   5       15.05       13.65      4.98 o 
   4   6   5        0.06        1.29      4.75 o 
  -5   7   5        0.51       -3.85      5.46 o 
  -4   7   5        0.05        6.15      9.40 o 
  -3   7   5        2.72        2.93      5.77 o 
  -2   7   5        8.46       12.27      5.61 o 
  -1   7   5       85.89       78.58      6.03 o 
   0   7   5        1.50        4.66      4.82 o 
   1   7   5       14.88       14.37      6.63 o 
   2   7   5       21.96       21.72      7.84 o 
  -2   8   5        8.50       11.90      6.38 o 
  -1   8   5       15.56       12.95      6.61 o 
   0  -9   6       19.43       26.60      4.49 o 
   1  -9   6        1.57        7.85      4.59 o 
   2  -9   6        6.98        9.21      4.47 o 
   3  -9   6       39.64       45.74      5.53 o 
  -3  -8   6       93.21      113.95      7.31 o 
  -2  -8   6        5.39        7.64      4.39 o 
  -1  -8   6        9.74        6.38      4.15 o 
   0  -8   6        7.68        9.76      4.09 o 
   1  -8   6        2.73        3.57      3.96 o 
   2  -8   6        0.18        2.44      4.02 o 
   3  -8   6       37.71       37.01      4.69 o 
   4  -8   6        5.51        6.74      4.13 o 
   5  -8   6        4.34        6.10      4.54 o 
  -4  -7   6       26.62       18.98      5.36 o 
  -3  -7   6        3.63        5.32      4.08 o 
  -2  -7   6        8.33        7.24      3.92 o 
  -1  -7   6       41.33       44.03      4.57 o 
   0  -7   6        0.74        1.06      3.69 o 
   1  -7   6      171.91      146.92      7.02 o 
   2  -7   6       16.78       12.74      3.43 o 
   3  -7   6        2.67        4.22      4.22 o 
   4  -7   6        7.83       11.28      3.80 o 
   5  -7   6        2.99        9.45      4.19 o 
   6  -7   6       11.69       14.19      4.79 o 
  -5  -6   6        7.43        7.64      4.36 o 
  -4  -6   6       15.63       16.11      3.87 o 
  -3  -6   6       16.63       20.73      3.66 o 
  -2  -6   6        0.21       -1.91      3.64 o 
  -1  -6   6       13.26       16.10      3.38 o 
   0  -6   6       54.14       46.67      3.52 o 
   1  -6   6        5.84        3.13      3.12 o 
   2  -6   6        0.01       -2.63      3.20 o 
   3  -6   6        9.30        8.42      3.32 o 
   4  -6   6        2.35        2.46      3.64 o 
   5  -6   6        7.16        9.93      3.62 o 
   6  -6   6       15.82       18.91      3.99 o 
   7  -6   6        2.79        5.18      4.39 o 
  -6  -5   6        0.74        0.45      4.15 o 
  -5  -5   6        0.03       -2.07      3.86 o 
  -4  -5   6       20.47       20.08      3.60 o 
  -3  -5   6      129.86      118.54      6.32 o 
  -2  -5   6       80.40       73.65      3.51 o 
  -1  -5   6       52.14       43.29      3.27 o 
   0  -5   6      102.87      106.22      5.89 o 
   1  -5   6       86.86       80.79      3.64 o 
   2  -5   6        0.05       -3.21      3.58 o 
   3  -5   6      124.21      129.57     11.65 o 
   4  -5   6       30.52       34.20      3.46 o 
   5  -5   6        4.64        9.10      3.45 o 
   6  -5   6        0.05        1.59      3.85 o 
   7  -5   6       13.84       10.54      4.05 o 
  -6  -4   6       52.40       39.80      3.98 o 
  -5  -4   6        2.47        7.09      3.54 o 
  -4  -4   6        9.22        9.77      3.30 o 
  -3  -4   6       35.50       36.52      3.39 o 
  -2  -4   6      128.19      136.11      6.67 o 
  -1  -4   6       92.55       96.99      3.42 o 
   0  -4   6        0.12        1.86      2.91 o 
   1  -4   6      111.12      111.64      3.42 o 
   2  -4   6        1.81        3.26      2.88 o 
   3  -4   6       22.56       21.31      3.04 o 
   4  -4   6        5.72       -0.10      3.16 o 
   5  -4   6        4.81        8.73      3.35 o 
   6  -4   6       22.15       19.22      3.62 o 
   7  -4   6        2.17        4.41      3.94 o 
  -7  -3   6        0.57        5.23      3.95 o 
  -6  -3   6       32.37       31.66      3.50 o 
  -5  -3   6        8.19        5.67      3.51 o 
  -4  -3   6       14.96       15.36      3.24 o 
  -3  -3   6       97.11      103.18      4.37 o 
  -2  -3   6       35.83       39.19      5.25 o 
  -1  -3   6       54.12       59.45      3.99 o 
   0  -3   6       25.13       25.27      2.91 o 
   1  -3   6       21.06       19.80      3.22 o 
   2  -3   6       14.20       14.74      2.80 o 
   3  -3   6      117.74      124.91      9.54 o 
   4  -3   6       61.14       67.05      3.85 o 
   5  -3   6      145.66      155.18      7.94 o 
   6  -3   6       17.29       20.55      3.53 o 
   7  -3   6       72.03       68.13      3.97 o 
   8  -3   6        0.01        1.54      7.80 o 
  -7  -2   6        9.51        8.89      3.85 o 
  -6  -2   6       36.13       33.35      3.90 o 
  -5  -2   6       74.35       76.95      3.60 o 
  -4  -2   6       64.85       70.84      3.34 o 
  -3  -2   6      270.06      314.63     11.94 o 
  -2  -2   6       14.05       17.11      3.03 o 
  -1  -2   6      257.86      253.62      5.55 o 
   0  -2   6       64.43       61.69      3.66 o 
   1  -2   6       57.97       57.90      3.13 o 
   2  -2   6       12.52       16.49      3.34 o 
   3  -2   6       62.56       77.49      3.21 o 
   4  -2   6      148.56      144.41      3.65 o 
   5  -2   6        0.66       -0.76      3.11 o 
   6  -2   6        0.20       -0.85      3.38 o 
   7  -2   6       20.76       16.89      3.92 o 
   8  -2   6       14.61        7.60      4.85 o 
  -7  -1   6       20.01       16.82      3.74 o 
  -6  -1   6        0.01       -2.52      3.43 o 
  -5  -1   6        9.93        9.90      3.23 o 
  -4  -1   6       29.77       33.59      4.10 o 
  -3  -1   6       21.76       23.24      3.07 o 
  -2  -1   6       98.21       97.44      4.41 o 
  -1  -1   6      123.01      107.73      9.17 o 
   0  -1   6      216.31      222.78      5.04 o 
   1  -1   6     1435.18     1591.10     66.32 o 
   2  -1   6      434.38      449.80     17.03 o 
   3  -1   6      709.94      865.88     28.15 o 
   4  -1   6        5.96        5.07      3.10 o 
   5  -1   6        0.17        0.47      3.24 o 
   6  -1   6       12.25       11.86      3.37 o 
   7  -1   6       27.69       25.92      3.88 o 
   8  -1   6       77.22       58.34      9.02 o 
  -8   0   6       21.14       19.22      4.46 o 
  -7   0   6       57.45       47.86      4.02 o 
  -6   0   6       55.10       58.70      3.61 o 
  -5   0   6      159.20      164.05      4.79 o 
  -4   0   6        5.24        2.76      3.31 o 
  -3   0   6       63.01       60.37      3.31 o 
  -2   0   6       22.08       20.76      3.16 o 
  -1   0   6      736.47      763.82     48.72 o 
   0   0   6      179.28      180.11     14.68 o 
   1   0   6        4.19        8.39      3.02 o 
   2   0   6       66.20       74.17      3.29 o 
   3   0   6      184.49      202.81      6.30 o 
   4   0   6        0.01        1.23      2.96 o 
   5   0   6       35.62       33.95      3.45 o 
   6   0   6       13.81       13.75      3.66 o 
   7   0   6      108.25       99.06      4.41 o 
  -8   1   6        0.75        1.18      4.37 o 
  -7   1   6        3.75        6.83      3.89 o 
  -6   1   6        4.86        5.03      3.62 o 
  -5   1   6        1.33        0.22      3.88 o 
  -4   1   6        5.41        5.70      3.09 o 
  -3   1   6      468.28      519.69     38.62 o 
  -2   1   6      171.77      174.84     10.73 o 
  -1   1   6     1453.42     1482.33     82.68 o 
   0   1   6       44.50       44.65      3.44 o 
   1   1   6       86.55       82.13      5.92 o 
   2   1   6        5.40        9.48      2.99 o 
   3   1   6       34.96       37.80      3.20 o 
   4   1   6      179.25      188.19      4.94 o 
   5   1   6     1004.36     1031.13     38.41 o 
   6   1   6       93.48       94.96      4.05 o 
   7   1   6       24.13       24.31      4.46 o 
  -7   2   6        2.38        5.89      3.99 o 
  -6   2   6        6.62        4.59      3.87 o 
  -5   2   6      220.16      220.06     11.17 o 
  -4   2   6       15.42       16.62      3.37 o 
  -3   2   6      104.98      117.00      5.40 o 
  -2   2   6      111.85       97.52     11.49 o 
  -1   2   6      153.48      151.18      9.52 o 
   0   2   6        1.94        4.95      3.50 o 
   1   2   6       25.67       23.06      3.45 o 
   2   2   6        5.79        5.26      3.41 o 
   3   2   6       50.71       50.03      3.08 o 
   4   2   6      153.25      152.49      4.07 o 
   5   2   6       26.45       29.05      3.83 o 
   6   2   6        1.46        5.95      3.98 o 
   7   2   6        3.94        5.09      4.30 o 
  -7   3   6       25.18       23.31      4.47 o 
  -6   3   6        1.78        2.78      3.94 o 
  -5   3   6      143.94      161.58      8.93 o 
  -4   3   6       20.72       23.77      3.76 o 
  -3   3   6       50.03       46.80      3.75 o 
  -2   3   6        5.80        5.50      4.02 o 
  -1   3   6       11.76       11.29      4.08 o 
   0   3   6       68.32       62.45      4.81 o 
   1   3   6     1763.97     1701.93    108.35 o 
   2   3   6      139.54      145.54      9.25 o 
   3   3   6        7.63       10.60      3.64 o 
   4   3   6        0.01        3.19      3.64 o 
   5   3   6        0.33        7.49      3.96 o 
   6   3   6        9.36       10.70      3.71 o 
  -7   4   6       31.62       25.51      4.69 o 
  -6   4   6        8.56        9.91      4.28 o 
  -5   4   6       10.91       12.03      3.81 o 
  -4   4   6        0.01        0.19      3.72 o 
  -3   4   6        0.03        1.14      4.84 o 
  -2   4   6       15.74       16.19      4.38 o 
  -1   4   6       59.26       55.54      5.42 o 
   0   4   6       17.97       16.32      3.85 o 
   1   4   6       33.89       31.95      4.52 o 
   2   4   6        2.63        6.68      4.27 o 
   3   4   6        4.91        5.09      4.37 o 
   4   4   6        0.00        1.00      4.65 o 
   5   4   6        0.04        1.19      4.45 o 
  -6   5   6        0.00        4.98      4.41 o 
  -5   5   6        0.41        2.58      4.49 o 
  -4   5   6       11.89       12.17      4.42 o 
  -3   5   6      212.84      208.88     19.82 o 
  -2   5   6        3.81        9.13      4.92 o 
  -1   5   6        2.18        0.78      4.49 o 
   0   5   6        1.01        0.84      3.94 o 
   1   5   6       28.43       24.75      5.46 o 
   2   5   6       32.10       41.60      6.72 o 
   3   5   6       17.22       23.14      4.80 o 
   4   5   6        2.59        6.18      4.72 o 
  -5   6   6       26.27       34.06      5.22 o 
  -4   6   6        7.48        7.29      5.00 o 
  -3   6   6        8.95       10.16      5.97 o 
  -2   6   6        1.21        2.71      5.42 o 
  -1   6   6        1.88       -2.59      5.39 o 
   0   6   6        3.87       10.15      4.23 o 
   1   6   6        4.71        3.99      5.63 o 
   2   6   6        2.31        3.90      5.64 o 
   3   6   6        1.32        1.11      6.71 o 
  -4   7   6        0.82       -1.08      9.75 o 
  -3   7   6        9.78       17.86      5.80 o 
  -2   7   6        6.60        7.20      6.09 o 
  -1   7   6       22.32       23.42      6.03 o 
   0   7   6        6.36       15.57      5.27 o 
   1   7   6        0.30        6.34      6.02 o 
   2   7   6        0.60       -6.77      8.64 o 
   1  -9   7        0.14        3.34      4.50 o 
   2  -9   7        5.07        5.83      5.31 o 
  -2  -8   7       24.75       29.80      4.73 o 
  -1  -8   7        0.01        2.67      3.74 o 
   0  -8   7       19.00       21.03      4.16 o 
   1  -8   7      117.27      108.14      6.05 o 
   2  -8   7       25.48       28.71      4.23 o 
   3  -8   7      140.23      139.85     15.46 o 
   4  -8   7        6.63        5.77      4.59 o 
  -4  -7   7       11.64        7.48      4.39 o 
  -3  -7   7        7.43        5.14      4.38 o 
  -2  -7   7        0.44        1.94      4.00 o 
  -1  -7   7       29.65       33.12      3.86 o 
   0  -7   7        7.64        6.60      3.55 o 
   1  -7   7       37.50       33.00      3.83 o 
   2  -7   7        8.46       12.90      3.66 o 
   3  -7   7        0.27        1.96      3.59 o 
   4  -7   7        0.47        0.31      3.89 o 
   5  -7   7       19.35       15.48      4.15 o 
   6  -7   7        0.64        5.51      6.46 o 
  -5  -6   7        6.65        8.45      5.03 o 
  -4  -6   7        7.22        3.79      3.91 o 
  -3  -6   7      102.08       97.52      7.15 o 
  -2  -6   7       16.07       20.58      3.53 o 
  -1  -6   7      395.91      340.99     11.17 o 
   0  -6   7       32.93       31.95      3.40 o 
   1  -6   7        2.86        4.62      3.31 o 
   2  -6   7        2.31        4.74      3.94 o 
   3  -6   7        8.06       13.26      3.45 o 
   4  -6   7       25.82       25.38      3.71 o 
   5  -6   7      108.35      101.63      8.90 o 
   6  -6   7       19.17       20.98      4.21 o 
  -6  -5   7        0.36        3.35      4.40 o 
  -5  -5   7       42.73       40.32      4.82 o 
  -4  -5   7        5.95        9.18      3.68 o 
  -3  -5   7        0.55        6.05      3.51 o 
  -2  -5   7       49.68       48.81      5.14 o 
  -1  -5   7        0.79        3.39      3.33 o 
   0  -5   7        0.09        1.28      3.24 o 
   1  -5   7        7.31        7.52      3.26 o 
   2  -5   7        6.04        6.81      3.38 o 
   3  -5   7       89.80       97.70      6.76 o 
   4  -5   7       64.32       68.46      4.36 o 
   5  -5   7       45.59       46.81      3.93 o 
   6  -5   7        0.01        6.26      3.94 o 
   7  -5   7        0.53       -1.11      4.10 o 
  -6  -4   7        2.58        2.64      4.22 o 
  -5  -4   7      169.24      161.39     12.94 o 
  -4  -4   7       69.50       71.53      4.97 o 
  -3  -4   7       20.11       21.14      3.52 o 
  -2  -4   7       37.35       38.34      3.45 o 
  -1  -4   7       73.07       68.34      3.47 o 
   0  -4   7        1.78        2.14      3.03 o 
   1  -4   7      609.11      546.97     30.53 o 
   2  -4   7       51.40       46.73      6.77 o 
   3  -4   7        1.10       -1.21      3.13 o 
   4  -4   7        2.96        5.14      3.21 o 
   5  -4   7       38.88       36.55      3.51 o 
   6  -4   7        1.54        5.09      3.80 o 
   7  -4   7        5.05       10.65      4.07 o 
  -7  -3   7        3.18        5.82      4.21 o 
  -6  -3   7        1.70        2.98      3.82 o 
  -5  -3   7        3.80        3.30      4.23 o 
  -4  -3   7       26.30       29.68      3.47 o 
  -3  -3   7        0.01        0.09      3.15 o 
  -2  -3   7        1.04        0.56      3.19 o 
  -1  -3   7       32.11       39.49      3.11 o 
   0  -3   7        0.17        1.41      3.00 o 
   1  -3   7       18.88       22.97      3.06 o 
   2  -3   7        0.03        1.49      2.98 o 
   3  -3   7        1.48        1.49      3.12 o 
   4  -3   7       34.74       29.89      3.87 o 
   5  -3   7        5.08        2.68      3.85 o 
   6  -3   7       19.14       18.12      3.71 o 
   7  -3   7        0.04        0.71      3.99 o 
  -7  -2   7        0.06       -2.08      4.29 o 
  -6  -2   7        0.11        3.75      3.89 o 
  -5  -2   7       26.35       29.98      4.21 o 
  -4  -2   7       11.90       11.67      3.12 o 
  -3  -2   7      125.20      132.79      5.86 o 
  -2  -2   7       10.83       14.09      3.18 o 
  -1  -2   7       13.07       12.63      3.34 o 
   0  -2   7        1.10        2.96      3.32 o 
   1  -2   7      354.94      361.05     21.92 o 
   2  -2   7      115.55      120.35      9.24 o 
   3  -2   7      108.75      124.73      4.33 o 
   4  -2   7       43.15       44.41      3.19 o 
   5  -2   7       26.48       33.48      3.35 o 
   6  -2   7        0.00        5.90      3.60 o 
   7  -2   7        0.01        1.32      4.02 o 
  -7  -1   7        2.52        8.23      4.10 o 
  -6  -1   7        9.53        9.28      3.85 o 
  -5  -1   7       70.85       68.74      3.94 o 
  -4  -1   7        8.16       10.16      3.42 o 
  -3  -1   7        9.55        9.08      3.36 o 
  -2  -1   7        1.72        2.22      3.27 o 
  -1  -1   7       43.37       38.87      3.80 o 
   0  -1   7        3.34        8.89      3.76 o 
   1  -1   7       81.13       95.50      4.04 o 
   2  -1   7      123.28      121.84      3.76 o 
   3  -1   7        0.05        2.25      3.13 o 
   4  -1   7       24.80       21.74      3.38 o 
   5  -1   7       15.29       14.66      3.46 o 
   6  -1   7       41.16       39.35      3.65 o 
   7  -1   7        3.05        9.06      4.10 o 
  -7   0   7        0.77       -0.90      4.10 o 
  -6   0   7        8.88       13.86      3.69 o 
  -5   0   7        6.04        9.10      3.69 o 
  -4   0   7        2.17        5.13      4.09 o 
  -3   0   7      120.82      127.54      4.38 o 
  -2   0   7       55.02       60.02      3.86 o 
  -1   0   7      453.31      486.06     15.65 o 
   0   0   7      268.75      264.45      5.35 o 
   1   0   7      271.89      323.94     23.41 o 
   2   0   7       14.54       10.77      3.14 o 
   3   0   7        0.40        3.98      3.08 o 
   4   0   7       17.10       18.42      3.30 o 
   5   0   7       60.50       64.76      3.88 o 
   6   0   7      258.35      248.87      5.88 o 
   7   0   7      353.72      294.54     14.15 o 
  -7   1   7        8.76       15.46      4.91 o 
  -6   1   7        0.19        0.02      4.50 o 
  -5   1   7        5.56        6.52      3.58 o 
  -4   1   7        3.51        2.60      3.36 o 
  -3   1   7      292.20      322.50     30.26 o 
  -2   1   7       10.73        9.09      3.55 o 
  -1   1   7       11.27       18.86      4.29 o 
   0   1   7      115.58      122.11      6.77 o 
   1   1   7      161.65      179.42     11.34 o 
   2   1   7       11.02        9.22      3.03 o 
   3   1   7        0.70       -0.21      3.40 o 
   4   1   7       14.29       15.25      3.32 o 
   5   1   7       46.37       49.60      3.96 o 
   6   1   7      202.54      189.69      4.80 o 
   7   1   7        0.31        0.72      4.51 o 
  -7   2   7        5.32        3.85      4.38 o 
  -6   2   7        0.27        1.51      3.96 o 
  -5   2   7       62.77       65.32      5.55 o 
  -4   2   7       34.97       40.07      3.75 o 
  -3   2   7      218.34      250.48     17.25 o 
  -2   2   7       15.92       20.36      3.83 o 
  -1   2   7       34.42       31.75      3.96 o 
   0   2   7        1.01        2.50      3.80 o 
   1   2   7       64.81       66.32      4.14 o 
   2   2   7      501.93      499.09     29.31 o 
   3   2   7     1823.09     1832.39     87.16 o 
   4   2   7      321.76      340.41      9.57 o 
   5   2   7       41.07       40.28      3.91 o 
   6   2   7       40.39       38.32      4.28 o 
  -7   3   7       91.79       79.28      7.00 o 
  -6   3   7        2.73        3.88      4.16 o 
  -5   3   7       54.35       55.04      3.96 o 
  -4   3   7       52.39       53.18      4.30 o 
  -3   3   7       52.71       57.30      4.16 o 
  -2   3   7        0.61        3.84      4.05 o 
  -1   3   7       15.43       19.18      4.93 o 
   0   3   7        8.60        7.63      4.62 o 
   1   3   7        7.04        5.25      4.31 o 
   2   3   7      115.51      112.64      9.05 o 
   3   3   7        0.06        0.59      3.79 o 
   4   3   7       10.59       13.32      4.05 o 
   5   3   7       22.23       24.08      4.38 o 
   6   3   7        0.22       -2.60      4.81 o 
  -6   4   7        5.55        7.54      4.58 o 
  -5   4   7       16.47       23.02      4.31 o 
  -4   4   7        5.07        6.55      4.02 o 
  -3   4   7       47.82       47.67      5.48 o 
  -2   4   7      201.84      182.24     22.38 o 
  -1   4   7     1388.04     1258.14     48.81 o 
   0   4   7      252.82      243.08     15.63 o 
   1   4   7       24.81       22.60      5.17 o 
   2   4   7       25.57       32.08      4.99 o 
   3   4   7        4.42       11.02      4.78 o 
   4   4   7       16.41       11.57      5.28 o 
   5   4   7        2.46        5.23      5.24 o 
  -6   5   7        2.04        4.07      4.89 o 
  -5   5   7       19.47       20.54      4.62 o 
  -4   5   7        8.10        6.82      4.75 o 
  -3   5   7      106.59      106.12     10.50 o 
  -2   5   7        3.92       -0.18      5.61 o 
  -1   5   7        1.97        4.45      5.31 o 
   0   5   7       14.52       15.47      4.15 o 
   1   5   7       18.74       15.69      5.35 o 
   2   5   7        1.91        2.55      5.25 o 
   3   5   7        2.59        3.62      5.58 o 
   4   5   7        4.06        9.67      5.22 o 
  -5   6   7      145.01      154.27     12.58 o 
  -4   6   7       22.69       23.30      5.43 o 
  -3   6   7       11.96       12.90      6.52 o 
  -2   6   7        5.72        1.03      6.03 o 
  -1   6   7        5.61        2.45      5.67 o 
   0   6   7       19.80       23.62      7.22 o 
   1   6   7        0.10       -3.96      6.01 o 
   2   6   7        1.36       -1.35      6.12 o 
   3   6   7       21.75       22.38     12.72 o 
  -3   7   7        0.04       -3.67      6.86 o 
  -2   7   7        3.15        7.63      6.29 o 
  -1   7   7        0.48        7.84      8.77 o 
   0   7   7        1.21        9.19      7.06 o 
  -2  -8   8        7.98       10.43      4.43 o 
  -1  -8   8        0.08        0.24      3.75 o 
   0  -8   8        6.06        6.21      4.21 o 
   1  -8   8       15.57       17.39      4.34 o 
   2  -8   8       35.60       33.35      5.05 o 
   3  -8   8       13.67       15.50      4.53 o 
   4  -8   8        0.21       -0.10      4.42 o 
  -3  -7   8       10.41       10.41      4.31 o 
  -2  -7   8       12.87       14.62      3.98 o 
  -1  -7   8      136.27      107.09      3.94 o 
   0  -7   8       76.07       80.80      4.13 o 
   1  -7   8      213.94      178.67     10.93 o 
   2  -7   8        5.29        8.66      4.13 o 
   3  -7   8        2.65        3.86      3.96 o 
   4  -7   8        6.91        9.02      4.00 o 
   5  -7   8        2.30        3.10      4.20 o 
  -4  -6   8        0.09        5.38      4.14 o 
  -3  -6   8       88.69       81.26      5.70 o 
  -2  -6   8       20.70       20.06      3.70 o 
  -1  -6   8       10.66       16.55      3.72 o 
   0  -6   8       22.82       25.11      3.61 o 
   1  -6   8       18.81       15.22      3.52 o 
   2  -6   8        0.86        5.94      4.09 o 
   3  -6   8       39.91       37.17      3.65 o 
   4  -6   8        7.37       11.63      3.78 o 
   5  -6   8      149.85      148.81     10.41 o 
   6  -6   8      173.98      169.17     11.69 o 
  -5  -5   8       80.93       65.66      6.60 o 
  -4  -5   8       34.44       34.60      4.03 o 
  -3  -5   8      381.36      335.68     19.84 o 
  -2  -5   8       21.49       21.63      3.59 o 
  -1  -5   8        5.16       12.58      3.45 o 
   0  -5   8        1.04        3.69      3.36 o 
   1  -5   8        0.24        3.34      3.57 o 
   2  -5   8      100.76      100.66      6.12 o 
   3  -5   8      716.54      713.89     51.14 o 
   4  -5   8       78.22       85.45      8.30 o 
   5  -5   8       23.03       23.47      4.01 o 
   6  -5   8        2.93        4.20      3.95 o 
  -6  -4   8       10.84       10.97      4.47 o 
  -5  -4   8        7.51        3.42      4.94 o 
  -4  -4   8       37.43       38.82      4.47 o 
  -3  -4   8       20.84       21.60      3.68 o 
  -2  -4   8        5.48        2.14      3.49 o 
  -1  -4   8       31.67       34.91      3.09 o 
   0  -4   8        6.13        6.23      3.48 o 
   1  -4   8      130.88      118.78      8.72 o 
   2  -4   8      228.84      216.98     17.45 o 
   3  -4   8       93.10      100.94      8.02 o 
   4  -4   8        0.12        0.82      3.55 o 
   5  -4   8        1.72        4.59      3.44 o 
   6  -4   8        2.77        4.09      3.87 o 
   7  -4   8        1.61        5.17      4.19 o 
  -6  -3   8       25.98       24.89      4.36 o 
  -5  -3   8        9.11        8.34      4.47 o 
  -4  -3   8        0.52       -0.60      3.55 o 
  -3  -3   8        0.03        0.49      3.37 o 
  -2  -3   8       35.53       36.81      3.34 o 
  -1  -3   8     1622.32     1530.40     24.23 o 
   0  -3   8      137.00      123.51      7.63 o 
   1  -3   8       23.72       23.80      3.49 o 
   2  -3   8        3.06        6.52      3.40 o 
   3  -3   8       18.63       21.60      3.25 o 
   4  -3   8        8.83       11.20      3.44 o 
   5  -3   8        0.00        1.42      4.06 o 
   6  -3   8        3.44       -3.22      4.68 o 
   7  -3   8        0.86        1.90      4.29 o 
  -7  -2   8        2.27        3.79      4.63 o 
  -6  -2   8        0.26        8.69      4.13 o 
  -5  -2   8        3.44        3.65      3.93 o 
  -4  -2   8       10.16       12.30      3.72 o 
  -3  -2   8       25.78       26.27      3.73 o 
  -2  -2   8       36.82       37.25      3.74 o 
  -1  -2   8       55.86       57.28      3.92 o 
   0  -2   8        8.38        6.00      3.51 o 
   1  -2   8       11.38       13.95      3.36 o 
   2  -2   8       12.12       17.31      3.43 o 
   3  -2   8        0.01       -1.29      3.27 o 
   4  -2   8        6.64        6.31      3.44 o 
   5  -2   8        0.82        8.48      3.61 o 
   6  -2   8       15.33       11.71      3.81 o 
   7  -2   8        0.93        2.14      5.36 o 
  -7  -1   8        0.08        2.27      4.39 o 
  -6  -1   8        1.59        1.02      4.09 o 
  -5  -1   8      249.46      252.13      9.53 o 
  -4  -1   8        0.67        4.20      3.65 o 
  -3  -1   8       15.20       14.53      3.76 o 
  -2  -1   8        0.05        4.03      4.17 o 
  -1  -1   8      188.92      199.96      4.99 o 
   0  -1   8      117.63      117.66      5.32 o 
   1  -1   8       10.15       12.25      3.83 o 
   2  -1   8       11.83       16.37      3.48 o 
   3  -1   8        7.00        9.31      3.44 o 
   4  -1   8        4.75        1.05      3.35 o 
   5  -1   8        2.55        2.89      3.68 o 
   6  -1   8        0.01        1.93      3.90 o 
   7  -1   8        5.11        4.77      4.32 o 
  -7   0   8       31.03       28.47      4.47 o 
  -6   0   8       17.07       17.32      4.07 o 
  -5   0   8        5.28        5.49      4.24 o 
  -4   0   8        2.18        0.72      5.49 o 
  -3   0   8       10.80       12.97      3.43 o 
  -2   0   8        0.23       -1.32      6.53 o 
  -1   0   8        8.28       14.94      4.16 o 
   0   0   8       10.52        5.70      4.03 o 
   1   0   8        5.98        6.12      3.60 o 
   2   0   8       43.88       47.23      3.67 o 
   3   0   8        1.19       -0.35      3.31 o 
   4   0   8      133.58      134.63      5.21 o 
   5   0   8       11.17       18.95      3.91 o 
   6   0   8        1.34        3.44      4.32 o 
   7   0   8        0.04        4.82      4.53 o 
  -7   1   8        1.05        2.59      4.44 o 
  -6   1   8        1.51        2.50      3.99 o 
  -5   1   8       47.49       50.99      4.02 o 
  -4   1   8       14.09       15.06      3.94 o 
  -3   1   8       37.97       43.03      4.03 o 
  -2   1   8       39.88       39.82      4.19 o 
  -1   1   8       13.82       19.72      4.70 o 
   0   1   8       22.60       20.66      4.00 o 
   1   1   8       28.33       29.03      4.02 o 
   2   1   8        7.03        4.29      3.71 o 
   3   1   8       15.53       16.66      3.63 o 
   4   1   8      425.22      440.44     21.30 o 
   5   1   8      343.89      328.10     16.65 o 
   6   1   8      118.82      114.60      5.96 o 
  -7   2   8        1.00        1.17      4.81 o 
  -6   2   8        0.18        0.37      4.31 o 
  -5   2   8       51.02       61.76      4.45 o 
  -4   2   8        0.05        3.38      3.86 o 
  -3   2   8        2.13        5.07      4.00 o 
  -2   2   8       35.17       38.83      4.23 o 
  -1   2   8       29.67       32.70      4.38 o 
   0   2   8       72.70       74.05      4.46 o 
   1   2   8       72.80       73.62      4.31 o 
   2   2   8        5.09        6.15      4.14 o 
   3   2   8        1.10        1.45      3.87 o 
   4   2   8       58.82       56.74      4.37 o 
   5   2   8       28.30       25.43      3.81 o 
   6   2   8        9.48        8.43      4.33 o 
  -6   3   8        0.04        0.32      4.61 o 
  -5   3   8       20.01       22.80      4.28 o 
  -4   3   8        5.50        6.38      4.03 o 
  -3   3   8        0.18        1.12      4.04 o 
  -2   3   8        1.45        3.56      5.07 o 
  -1   3   8       21.57       23.10      5.16 o 
   0   3   8      506.11      504.54     34.27 o 
   1   3   8     1189.53     1234.41     81.81 o 
   2   3   8      416.72      433.33     28.03 o 
   3   3   8        4.38        3.01      4.30 o 
   4   3   8       76.90       80.31      5.03 o 
   5   3   8       21.24       24.11      4.79 o 
  -6   4   8       10.81        8.29      4.89 o 
  -5   4   8        9.55        8.94      4.73 o 
  -4   4   8        7.86       11.77      4.59 o 
  -3   4   8       71.84       78.62      7.16 o 
  -2   4   8        5.02        7.19      5.01 o 
  -1   4   8       73.48       67.88      6.37 o 
   0   4   8        0.12        0.63      5.85 o 
   1   4   8       16.14       14.21      5.45 o 
   2   4   8       45.25       45.52      5.15 o 
   3   4   8       25.70       32.73      5.43 o 
   4   4   8        0.63       -0.96      5.64 o 
  -5   5   8       12.18       13.27      5.63 o 
  -4   5   8      148.66      157.70     13.09 o 
  -3   5   8      465.71      430.00     11.03 o 
  -2   5   8      185.47      163.29      6.78 o 
  -1   5   8        6.85        1.61      6.04 o 
   0   5   8       49.16       47.90      6.41 o 
   1   5   8        8.35        9.68      5.94 o 
   2   5   8       32.85       34.33      5.72 o 
   3   5   8       15.73       26.41      6.19 o 
  -4   6   8        7.41        8.99      6.96 o 
  -3   6   8        3.66        3.01      9.27 o 
  -2   6   8       25.55       21.76      6.51 o 
  -1   6   8       12.56       13.17      6.14 o 
   0   6   8        1.50       -1.58      5.65 o 
   1   6   8        6.99       10.76      6.48 o 
   2   6   8       12.39       21.03      8.75 o 
  -1  -8   9       55.93       64.78      4.22 o 
   0  -8   9       10.27       13.36      4.58 o 
   1  -8   9       15.79        6.02      4.25 o 
   2  -8   9       10.74       10.69      4.67 o 
   3  -8   9       23.99       22.59      4.52 o 
  -3  -7   9        0.34        3.19      4.39 o 
  -2  -7   9        6.26        5.52      4.24 o 
  -1  -7   9       27.96       15.93      3.75 o 
   0  -7   9       32.32       37.88      4.06 o 
   1  -7   9        6.45        8.60      3.99 o 
   2  -7   9        6.86        9.43      4.52 o 
   3  -7   9        0.71        1.94      3.96 o 
   4  -7   9       19.42       24.61      4.20 o 
   5  -7   9        5.40        9.94      4.50 o 
  -4  -6   9        4.49        4.21      4.41 o 
  -3  -6   9       59.29       52.90      6.22 o 
  -2  -6   9       73.54       80.55      4.22 o 
  -1  -6   9      137.88      117.91      3.97 o 
   0  -6   9        4.49        9.93      3.43 o 
   1  -6   9        4.78        6.13      4.10 o 
   2  -6   9       12.37       11.89      3.69 o 
   3  -6   9        9.72       11.77      3.89 o 
   4  -6   9      168.41      163.68     15.43 o 
   5  -6   9      266.70      239.43     16.59 o 
  -5  -5   9       79.00       69.99      4.80 o 
  -4  -5   9       10.21       10.98      4.33 o 
  -3  -5   9        1.04        6.44      3.93 o 
  -2  -5   9       35.39       40.87      3.69 o 
  -1  -5   9       26.10       24.00      3.28 o 
   0  -5   9        0.10        5.06      3.58 o 
   1  -5   9        6.85       10.23      3.85 o 
   2  -5   9       20.15       23.59      3.70 o 
   3  -5   9      124.19      126.87      8.47 o 
   4  -5   9      301.56      296.22     20.16 o 
   5  -5   9       14.61       13.98      4.17 o 
   6  -5   9        8.14        8.73      4.36 o 
  -6  -4   9       15.17       17.08      4.83 o 
  -5  -4   9      158.88      153.81     10.02 o 
  -4  -4   9       10.04       12.99      4.15 o 
  -3  -4   9        1.59        0.68      3.67 o 
  -2  -4   9        1.93       -0.01      3.87 o 
  -1  -4   9       18.27       22.26      3.65 o 
   0  -4   9      337.99      332.97     17.21 o 
   1  -4   9     1709.14     1657.67    108.90 o 
   2  -4   9      324.44      331.76     29.03 o 
   3  -4   9       79.13       83.17      4.76 o 
   4  -4   9       67.88       70.96      5.59 o 
   5  -4   9       11.77       18.05      4.03 o 
   6  -4   9        0.00       -2.85      4.18 o 
  -6  -3   9       24.86       21.91      4.59 o 
  -5  -3   9       20.21       16.90      4.04 o 
  -4  -3   9        5.17        8.09      3.82 o 
  -3  -3   9        0.46        0.50      3.79 o 
  -2  -3   9       23.41       22.85      3.95 o 
  -1  -3   9        9.74       12.06      4.30 o 
   0  -3   9      246.58      242.75     16.19 o 
   1  -3   9       18.06       17.89      3.66 o 
   2  -3   9        1.49        3.11      3.51 o 
   3  -3   9       19.88       19.25      3.57 o 
   4  -3   9        0.02       -1.03      3.47 o 
   5  -3   9        1.33        3.57      4.24 o 
   6  -3   9       33.71       45.47      4.80 o 
  -6  -2   9        0.78        2.60      4.09 o 
  -5  -2   9       22.73       22.19      5.25 o 
  -4  -2   9      144.42      150.20      9.00 o 
  -3  -2   9     1557.00     1547.02    104.72 o 
  -2  -2   9      291.21      282.13      8.18 o 
  -1  -2   9       94.16      107.77     14.06 o 
   0  -2   9      101.94      103.41      4.74 o 
   1  -2   9        2.89        4.77      3.75 o 
   2  -2   9       20.39       24.51      3.63 o 
   3  -2   9       16.73       20.95      4.08 o 
   4  -2   9       15.28       17.42      3.56 o 
   5  -2   9       16.14       18.62      3.70 o 
   6  -2   9        0.08        3.46      3.93 o 
  -7  -1   9        6.63       10.79      6.18 o 
  -6  -1   9       15.33       14.61      4.37 o 
  -5  -1   9       71.36       63.39      5.32 o 
  -4  -1   9       28.75       28.02      4.15 o 
  -3  -1   9       10.71        9.62      3.99 o 
  -2  -1   9       14.20       15.26      6.52 o 
  -1  -1   9       24.98       27.21      4.59 o 
   0  -1   9        0.00        0.63      4.18 o 
   1  -1   9        8.98       10.46      3.87 o 
   2  -1   9        4.51        5.96      3.58 o 
   3  -1   9        4.73        3.49      3.36 o 
   4  -1   9       35.25       33.84      3.69 o 
   5  -1   9       20.46       16.89      3.66 o 
   6  -1   9       69.84       67.26      4.39 o 
  -7   0   9      203.38      186.64      6.19 o 
  -6   0   9       23.21       21.84      5.22 o 
  -5   0   9       44.22       46.78      4.41 o 
  -4   0   9       11.98       11.96      3.94 o 
  -3   0   9       28.14       29.14      4.28 o 
  -2   0   9       54.46       61.70      4.65 o 
  -1   0   9        7.00        7.93      4.47 o 
   0   0   9        0.21        4.15      4.58 o 
   1   0   9       67.36       66.57      4.30 o 
   2   0   9       17.42       15.39      3.79 o 
   3   0   9       21.60       20.62      3.94 o 
   4   0   9        4.36        1.40      3.79 o 
   5   0   9        1.38        0.93      3.98 o 
   6   0   9       63.38       54.24      4.78 o 
  -7   1   9        0.81        2.87      6.77 o 
  -6   1   9        7.72        8.81      4.57 o 
  -5   1   9        1.39        5.49      4.11 o 
  -4   1   9        0.82        2.68      4.27 o 
  -3   1   9        1.47        2.07      4.16 o 
  -2   1   9        0.31        2.91      4.82 o 
  -1   1   9        5.37        4.23      5.04 o 
   0   1   9       10.80       10.74      4.33 o 
   1   1   9       20.63       21.70      4.04 o 
   2   1   9      194.84      188.12     10.31 o 
   3   1   9       22.05       22.36      3.47 o 
   4   1   9       10.97       12.23      4.00 o 
   5   1   9        0.19        1.51      4.03 o 
   6   1   9        1.78       -0.29      4.71 o 
  -6   2   9        4.59        4.15      4.69 o 
  -5   2   9        0.57        0.91      4.51 o 
  -4   2   9        0.53        1.69      4.22 o 
  -3   2   9        0.36        3.07      5.46 o 
  -2   2   9        7.05        6.78      4.35 o 
  -1   2   9       60.34       60.93      4.78 o 
   0   2   9       12.32       13.11      4.36 o 
   1   2   9        1.63        1.89      4.26 o 
   2   2   9      229.45      236.86     13.50 o 
   3   2   9      114.51      114.80      4.76 o 
   4   2   9       77.61       83.13      4.45 o 
   5   2   9        4.54        7.73      4.64 o 
  -6   3   9        0.37        2.04      4.94 o 
  -5   3   9        0.12       -0.62      4.84 o 
  -4   3   9        1.69        2.83      4.72 o 
  -3   3   9        4.95        9.64      4.87 o 
  -2   3   9       93.50       92.11      6.16 o 
  -1   3   9       50.43       54.42      5.20 o 
   0   3   9       57.80       67.51      5.35 o 
   1   3   9        0.00       -1.80      4.62 o 
   2   3   9        2.82        1.56      4.36 o 
   3   3   9       26.19       29.21      4.63 o 
   4   3   9       31.23       26.38      4.73 o 
   5   3   9        0.17        0.46      4.97 o 
  -5   4   9        6.86        6.40      5.08 o 
  -4   4   9        0.02        1.99      4.98 o 
  -3   4   9        0.07        0.01      5.27 o 
  -2   4   9      146.61      144.20      9.40 o 
  -1   4   9      301.54      288.23     13.33 o 
   0   4   9      173.95      174.95     24.74 o 
   1   4   9        4.23        3.45      5.89 o 
   2   4   9       26.79       25.87      5.54 o 
   3   4   9       24.70       27.43      5.70 o 
   4   4   9       59.94       73.60      6.15 o 
  -4   5   9       34.49       38.89      6.20 o 
  -3   5   9       39.60       42.09     12.49 o 
  -2   5   9       41.04       39.24      6.70 o 
  -1   5   9        9.80       11.51      5.11 o 
   0   5   9       38.84       42.48      6.68 o 
   1   5   9        4.13        4.75      6.23 o 
   2   5   9        2.95        0.74      6.61 o 
  -2   6   9       13.61       20.52      7.20 o 
  -1   6   9        7.67        9.12      6.81 o 
   0   6   9       45.71       50.66      7.16 o 
   0  -8  10       14.09        9.10      4.58 o 
   1  -8  10        3.77        5.44      4.56 o 
   2  -8  10        0.23        1.83      4.63 o 
  -2  -7  10       13.63        7.53      4.48 o 
  -1  -7  10        0.23        0.84      4.18 o 
   0  -7  10        5.36        5.38      4.23 o 
   1  -7  10        1.75        3.35      4.63 o 
   2  -7  10        3.31        2.71      4.24 o 
   3  -7  10        4.02        8.99      4.25 o 
   4  -7  10        0.04        2.42      4.44 o 
  -4  -6  10        3.74        6.99      5.72 o 
  -3  -6  10       11.91       11.86      4.39 o 
  -2  -6  10        7.09        9.99      4.11 o 
  -1  -6  10        4.18        6.50      4.19 o 
   0  -6  10       14.65       17.64      4.07 o 
   1  -6  10        2.17        7.18      4.31 o 
   2  -6  10       59.25       65.69      4.18 o 
   3  -6  10        3.93        5.73      4.13 o 
   4  -6  10        1.37        4.31      4.20 o 
   5  -6  10        6.09        2.57      4.53 o 
  -4  -5  10       16.72       19.04      4.44 o 
  -3  -5  10       33.33       33.41      4.52 o 
  -2  -5  10        6.78       13.64      4.12 o 
  -1  -5  10       21.19       22.53      3.92 o 
   0  -5  10        8.70        7.23      4.19 o 
   1  -5  10        0.75        1.26      3.54 o 
   2  -5  10      332.49      319.15     28.44 o 
   3  -5  10      344.05      331.59     25.58 o 
   4  -5  10      125.92      133.21     10.95 o 
   5  -5  10       21.20       19.15      4.12 o 
  -5  -4  10        0.10        3.53      4.62 o 
  -4  -4  10       19.27       16.14      4.49 o 
  -3  -4  10        7.98       11.25      4.25 o 
  -2  -4  10       14.86       19.83      4.81 o 
  -1  -4  10       13.04       13.62      4.18 o 
   0  -4  10        0.31        1.18      4.10 o 
   1  -4  10       30.21       26.62      4.13 o 
   2  -4  10      164.71      166.92     13.72 o 
   3  -4  10        2.89        3.68      3.63 o 
   4  -4  10        0.71        3.70      4.03 o 
   5  -4  10        9.94        8.37      4.14 o 
   6  -4  10        0.18        2.47      4.39 o 
  -6  -3  10        5.00        2.01      5.56 o 
  -5  -3  10        2.91        1.85      4.35 o 
  -4  -3  10        0.28        3.73      4.12 o 
  -3  -3  10        4.45       12.59      4.08 o 
  -2  -3  10      452.42      450.65     25.08 o 
  -1  -3  10     1359.85     1371.04     20.24 o 
   0  -3  10      567.34      556.96     19.00 o 
   1  -3  10       51.87       48.55      4.78 o 
   2  -3  10      193.90      192.30     11.38 o 
   3  -3  10       41.77       41.40      3.74 o 
   4  -3  10        5.34        6.34      3.71 o 
   5  -3  10        5.86        5.69      4.10 o 
   6  -3  10       12.42       11.11      5.04 o 
  -6  -2  10        0.97        2.81      4.78 o 
  -5  -2  10       27.39       23.83      5.66 o 
  -4  -2  10        0.01        0.63      4.23 o 
  -3  -2  10       26.74       24.76      4.99 o 
  -2  -2  10       28.30       33.99      6.39 o 
  -1  -2  10        3.64        7.95      4.59 o 
   0  -2  10       25.52       25.31      4.67 o 
   1  -2  10       33.51       33.05      4.28 o 
   2  -2  10        0.02        2.88      3.69 o 
   3  -2  10        1.44        6.25      4.21 o 
   4  -2  10       85.10       78.90      3.91 o 
   5  -2  10        8.02        5.23      4.05 o 
   6  -2  10       41.50       36.05      4.37 o 
  -6  -1  10      155.81      133.29      8.36 o 
  -5  -1  10      639.12      574.05     32.04 o 
  -4  -1  10      271.90      280.81     25.00 o 
  -3  -1  10       58.77       72.47      5.05 o 
  -2  -1  10      150.07      155.42      5.17 o 
  -1  -1  10       19.97       20.46      4.56 o 
   0  -1  10       30.59       30.87      4.70 o 
   1  -1  10       61.05       56.11      4.21 o 
   2  -1  10       27.62       21.44      4.14 o 
   3  -1  10       34.20       40.32      3.90 o 
   4  -1  10        7.01        9.79      4.05 o 
   5  -1  10        0.18       -0.29      4.32 o 
   6  -1  10        0.29        1.36      4.50 o 
  -6   0  10        0.03        4.88      4.89 o 
  -5   0  10        1.40        2.36      4.68 o 
  -4   0  10       29.58       33.88      4.78 o 
  -3   0  10       14.86       15.05      5.06 o 
  -2   0  10        0.03        2.88      4.97 o 
  -1   0  10       10.59        9.37      4.81 o 
   0   0  10       28.91       23.59      4.85 o 
   1   0  10       11.66       16.06      4.31 o 
   2   0  10       42.00       38.59      4.15 o 
   3   0  10       46.20       42.65      4.00 o 
   4   0  10       40.80       40.28      4.03 o 
   5   0  10        0.02       -0.60      4.01 o 
   6   0  10        1.97        3.26      4.88 o 
  -6   1  10       22.30       22.57      4.94 o 
  -5   1  10        2.14        1.19      4.68 o 
  -4   1  10       18.56       14.52      5.94 o 
  -3   1  10       18.13       14.64      4.97 o 
  -2   1  10       13.87       20.87      5.25 o 
  -1   1  10       62.85       60.74      6.86 o 
   0   1  10       22.90       23.71      4.86 o 
   1   1  10       18.32       18.57      4.46 o 
   2   1  10       22.36       20.86      4.37 o 
   3   1  10        3.25        4.77      4.02 o 
   4   1  10        8.83       10.25      3.76 o 
   5   1  10        0.02        2.38      4.54 o 
  -6   2  10        0.00        5.61      5.31 o 
  -5   2  10        7.53        6.55      4.81 o 
  -4   2  10        5.17        8.47      4.74 o 
  -3   2  10        1.79        0.65      5.94 o 
  -2   2  10        1.97        2.47      4.81 o 
  -1   2  10       11.05       15.01      5.29 o 
   0   2  10       76.16       77.68      6.15 o 
   1   2  10        1.39        1.69      4.43 o 
   2   2  10        7.43        9.39      4.57 o 
   3   2  10        0.43        2.84      4.58 o 
   4   2  10        0.56        3.16      4.70 o 
   5   2  10        6.09       10.74      4.81 o 
  -5   3  10        3.82        4.26      5.37 o 
  -4   3  10        0.80        0.32      5.36 o 
  -3   3  10       28.93       30.68      5.52 o 
  -2   3  10       22.48       26.10      6.55 o 
  -1   3  10        3.35        2.92      5.50 o 
   0   3  10       24.01       33.75      5.61 o 
   1   3  10       15.35       14.44      5.21 o 
   2   3  10       10.75       13.68      5.06 o 
   3   3  10       10.36       10.24      5.09 o 
   4   3  10        0.33        2.60      5.05 o 
  -4   4  10       37.52       38.68      5.78 o 
  -3   4  10        6.24        9.82      5.90 o 
  -2   4  10       40.43       44.19      7.66 o 
  -1   4  10        2.26        7.51      7.24 o 
   0   4  10       10.62        6.13      7.44 o 
   1   4  10        2.43        8.66      6.84 o 
   2   4  10        8.18        8.54      5.71 o 
   3   4  10        5.60        5.18      5.75 o 
  -3   5  10       48.07       59.50     13.51 o 
  -2   5  10       21.86       22.93      7.53 o 
  -1   5  10        1.22        2.15      7.20 o 
   0   5  10        0.02        4.92      7.48 o 
   1   5  10       27.69       30.69      7.32 o 
  -1  -7  11        0.67       -1.19      4.61 o 
   0  -7  11        4.26        1.34      4.21 o 
   1  -7  11        1.24        5.23      4.41 o 
   2  -7  11       28.02       35.16      4.41 o 
   3  -7  11       13.68       14.13      4.43 o 
  -3  -6  11        7.70        9.92      4.98 o 
  -2  -6  11        0.06       -0.95      4.52 o 
  -1  -6  11        6.93       11.27      4.52 o 
   0  -6  11       12.08       10.90      4.88 o 
   1  -6  11       13.36       15.35      4.48 o 
   2  -6  11        2.23        7.71      4.07 o 
   3  -6  11        5.98        9.40      4.30 o 
   4  -6  11       58.74       55.42      4.94 o 
  -4  -5  11        0.60        3.81      4.73 o 
  -3  -5  11        2.60       11.33      4.59 o 
  -2  -5  11       10.25       10.72      4.55 o 
  -1  -5  11       10.23        9.89      4.45 o 
   0  -5  11      103.71      104.54      5.40 o 
   1  -5  11       13.64       17.46      4.22 o 
   2  -5  11       12.35       14.19      4.06 o 
   3  -5  11        0.81        2.21      4.15 o 
   4  -5  11       10.15       13.43      4.35 o 
   5  -5  11        8.12       12.46      4.61 o 
  -4  -4  11        5.89        7.95      4.75 o 
  -3  -4  11       44.20       44.33      4.75 o 
  -2  -4  11        8.06       11.68      4.32 o 
  -1  -4  11       16.26       19.02      4.49 o 
   0  -4  11      226.53      219.69      7.01 o 
   1  -4  11      140.73      134.27     10.27 o 
   2  -4  11      117.41      113.62      5.41 o 
   3  -4  11        0.04       -4.11      4.11 o 
   4  -4  11       39.79       38.51      4.35 o 
   5  -4  11        6.06        8.83      4.44 o 
  -5  -3  11        1.71        3.51      4.97 o 
  -4  -3  11       48.33       47.55      6.64 o 
  -3  -3  11       24.40       26.09      4.47 o 
  -2  -3  11       35.88       35.38      4.87 o 
  -1  -3  11        5.01        6.02      4.73 o 
   0  -3  11        6.83        3.95      4.70 o 
   1  -3  11        7.64        9.59      4.16 o 
   2  -3  11       25.82       22.85      4.18 o 
   3  -3  11        0.21        0.83      3.99 o 
   4  -3  11        0.07        2.11      4.01 o 
   5  -3  11        1.07        2.38      4.25 o 
  -5  -2  11        2.25        1.69      4.87 o 
  -4  -2  11      194.50      205.29     19.75 o 
  -3  -2  11      401.15      403.40     26.82 o 
  -2  -2  11      319.34      332.96     26.82 o 
  -1  -2  11        4.25        4.21      8.05 o 
   0  -2  11      110.89       94.86      5.13 o 
   1  -2  11       53.03       46.65      5.38 o 
   2  -2  11       45.66       37.10      4.27 o 
   3  -2  11       10.81        4.83      4.06 o 
   4  -2  11       46.18       36.77      4.77 o 
   5  -2  11        0.27       -1.44      4.39 o 
  -6  -1  11       21.70       17.42      8.70 o 
  -5  -1  11       31.34       29.54      6.66 o 
  -4  -1  11       16.65        8.75      5.79 o 
  -3  -1  11        3.77        8.87      7.69 o 
  -2  -1  11       52.17       63.40      5.28 o 
  -1  -1  11        6.62        6.69      4.93 o 
   0  -1  11        0.00        4.76      4.84 o 
   1  -1  11        0.67        6.76      4.74 o 
   2  -1  11       81.24       59.21      4.86 o 
   3  -1  11        7.07        6.55      4.22 o 
   4  -1  11       48.99       47.02      4.41 o 
   5  -1  11       17.10       14.88      4.49 o 
  -5   0  11       17.09       16.01      5.73 o 
  -4   0  11       63.41       71.15     12.69 o 
  -3   0  11       12.39        7.55      5.06 o 
  -2   0  11       42.65       40.18      5.28 o 
  -1   0  11       48.51       46.90      5.15 o 
   0   0  11       63.74       55.82      5.22 o 
   1   0  11       19.90       19.46      5.05 o 
   2   0  11       52.49       48.03      4.67 o 
   3   0  11        3.55        3.62      3.97 o 
   4   0  11        0.57        0.73      4.32 o 
   5   0  11        0.30       -0.35      4.62 o 
  -5   1  11        1.53        2.77      5.10 o 
  -4   1  11        0.11        0.27      8.56 o 
  -3   1  11       11.42       12.37      5.52 o 
  -2   1  11       23.48       16.12      5.72 o 
  -1   1  11        2.29        4.27      5.33 o 
   0   1  11       28.01       25.36      5.91 o 
   1   1  11       48.18       47.32      4.73 o 
   2   1  11        0.73       -0.01      4.59 o 
   3   1  11        2.49        1.63      4.80 o 
   4   1  11       28.64       33.60      4.87 o 
   5   1  11       18.96       12.52      9.94 o 
  -5   2  11       11.51       11.57      5.81 o 
  -4   2  11       34.43       35.54      5.57 o 
  -3   2  11       29.15       27.38      7.14 o 
  -2   2  11       32.53       39.28      7.37 o 
  -1   2  11        2.19        5.67      5.45 o 
   0   2  11       14.50       19.04      5.52 o 
   1   2  11        0.11       -0.11      5.09 o 
   2   2  11        0.78        4.12      4.99 o 
   3   2  11        0.01        3.52      4.96 o 
   4   2  11        2.28        4.25      5.08 o 
  -4   3  11        1.45        3.03      6.01 o 
  -3   3  11        4.22        6.37      5.89 o 
  -2   3  11        3.77        6.35      6.71 o 
  -1   3  11        0.21        1.52      5.65 o 
   0   3  11        1.79        5.73      5.62 o 
   1   3  11        0.78        3.10      5.35 o 
   2   3  11       20.35       25.55      5.53 o 
   3   3  11        2.07        7.47      5.56 o 
  -3   4  11        0.04       -1.31      6.74 o 
  -2   4  11        1.03        2.62      8.41 o 
  -1   4  11        4.00        5.07      7.50 o 
   0   4  11        1.42       -0.10      7.67 o 
   1   4  11        1.40        7.65      7.70 o 
   2   4  11        3.13        4.03      6.55 o 
   1  -7  12       12.64       20.28      4.68 o 
  -2  -6  12       19.11       21.53      5.19 o 
  -1  -6  12        2.56        4.13      5.26 o 
   0  -6  12       41.54       50.81      4.91 o 
   1  -6  12       26.89       25.89      4.65 o 
   2  -6  12       24.80       22.85      4.67 o 
   3  -6  12        1.06       -1.55      4.39 o 
  -3  -5  12       22.96       28.73      5.30 o 
  -2  -5  12       23.16       30.45      4.71 o 
  -1  -5  12       11.43       15.31      4.85 o 
   0  -5  12       12.15       11.07      4.75 o 
   1  -5  12       18.85       19.08      4.66 o 
   2  -5  12       11.75        8.94      4.53 o 
   3  -5  12        0.00        5.71      4.45 o 
   4  -5  12        0.60        5.05      4.68 o 
  -4  -4  12        5.64        9.97      5.37 o 
  -3  -4  12        7.61       10.31      5.13 o 
  -2  -4  12       56.14       46.87      5.88 o 
  -1  -4  12        1.68        7.01      5.33 o 
   0  -4  12       22.88       23.77      5.29 o 
   1  -4  12        1.59        6.50      4.53 o 
   2  -4  12        2.15        4.64      4.52 o 
   3  -4  12        1.53        3.05      4.46 o 
   4  -4  12        4.37        7.84      4.53 o 
  -4  -3  12       11.72       12.15      5.56 o 
  -3  -3  12       22.78       32.84      6.10 o 
  -2  -3  12       37.84       39.68      6.88 o 
  -1  -3  12       19.73       24.68      5.01 o 
   0  -3  12       22.31       18.87      4.69 o 
   1  -3  12        4.81       -1.22      5.20 o 
   2  -3  12        1.23        3.39      4.35 o 
   3  -3  12        9.34       10.20      4.42 o 
   4  -3  12       57.01       53.56      5.20 o 
   5  -3  12        2.89        4.99      4.64 o 
  -5  -2  12        2.39        1.36      7.28 o 
  -4  -2  12       44.67       50.77      5.80 o 
  -3  -2  12        6.01        8.49      5.29 o 
  -2  -2  12        3.11        5.69      4.82 o 
  -1  -2  12        0.57        2.49      4.89 o 
   0  -2  12       19.00       18.36      4.87 o 
   1  -2  12       11.89       14.29      5.26 o 
   2  -2  12        5.98        3.67      4.48 o 
   3  -2  12        0.35        3.07      4.83 o 
   4  -2  12       28.20       15.79      5.14 o 
   5  -2  12        4.34       10.78      5.32 o 
  -5  -1  12       68.55       60.18      9.02 o 
  -4  -1  12       63.12       71.03     10.23 o 
  -3  -1  12        0.54        4.67      5.62 o 
  -2  -1  12       11.37       16.96      5.12 o 
  -1  -1  12       46.72       47.64      5.80 o 
   0  -1  12       77.87       81.49      5.34 o 
   1  -1  12        0.06        0.41      5.33 o 
   2  -1  12       85.54       64.47      5.11 o 
   3  -1  12        7.47       15.83      5.37 o 
   4  -1  12       40.80       33.04      4.61 o 
   5  -1  12        1.03        3.48      6.95 o 
  -5   0  12        0.09        8.82      6.15 o 
  -4   0  12       17.81       16.60      5.74 o 
  -3   0  12        0.21        3.62      5.94 o 
  -2   0  12        3.59        5.37      5.80 o 
  -1   0  12        0.01        0.45      5.49 o 
   0   0  12       16.90        8.06      5.62 o 
   1   0  12        1.27        6.29      5.74 o 
   2   0  12       15.59       13.20      4.91 o 
   3   0  12       17.16       17.09      4.59 o 
   4   0  12        2.36       10.06      4.79 o 
  -5   1  12        9.41       15.34      9.86 o 
  -4   1  12       34.67       31.05      8.91 o 
  -3   1  12        7.22        9.32      6.14 o 
  -2   1  12       84.03       84.98     10.70 o 
  -1   1  12        0.91        0.44      8.98 o 
   0   1  12       90.06       85.07      6.31 o 
   1   1  12        2.49        5.85      5.28 o 
   2   1  12        0.08        0.82      5.12 o 
   3   1  12        0.22        1.75      5.22 o 
   4   1  12        2.46        4.29      5.26 o 
  -4   2  12        1.38        5.44      7.11 o 
  -3   2  12        0.02       -1.95     10.27 o 
  -2   2  12        4.90        3.87      6.95 o 
  -1   2  12       24.81       27.15      7.12 o 
   0   2  12        2.45        5.81      6.09 o 
   1   2  12        0.41        3.83      5.74 o 
   2   2  12       51.85       64.07      5.55 o 
   3   2  12       62.63       75.16      5.78 o 
  -3   3  12        0.04       -3.30      6.64 o 
  -2   3  12        0.22        2.72      8.36 o 
  -1   3  12        0.53        1.10      7.62 o 
   0   3  12       12.37       15.82      6.72 o 
   1   3  12        0.19        2.12      6.28 o 
   2   3  12        1.48        6.73      6.10 o 
   0  -6  13       38.13       45.16      5.49 o 
   1  -6  13        3.22        3.93      5.24 o 
  -2  -5  13       33.10       33.13      6.10 o 
  -1  -5  13       29.85       33.98      6.09 o 
   0  -5  13        1.00        0.81      5.11 o 
   1  -5  13        0.07        5.26      5.00 o 
   2  -5  13        6.90        7.92      4.91 o 
   3  -5  13       16.08       20.93      4.83 o 
  -3  -4  13        1.09        6.38      6.18 o 
  -2  -4  13        9.45       10.33      5.74 o 
  -1  -4  13        6.75       14.00      5.51 o 
   0  -4  13        0.65       -2.83      5.46 o 
   1  -4  13        0.00        5.28      5.51 o 
   2  -4  13        8.81        5.87      4.86 o 
   3  -4  13        0.12        1.80      4.88 o 
  -3  -3  13        0.30       11.65      5.71 o 
  -2  -3  13        0.56        4.40      5.53 o 
  -1  -3  13        0.01        4.12      5.33 o 
   0  -3  13       23.01       25.87      6.10 o 
   1  -3  13        0.10       -5.30      5.30 o 
   2  -3  13        0.05       -0.67      4.96 o 
   3  -3  13        4.93        4.79      4.72 o 
   4  -3  13        8.99       10.08      4.88 o 
  -4  -2  13        1.99       -0.92      6.39 o 
  -3  -2  13        4.93        3.80      5.85 o 
  -2  -2  13        1.12        6.92      6.30 o 
  -1  -2  13        0.82       -3.24      5.90 o 
   0  -2  13        3.39        7.47      5.38 o 
   1  -2  13       12.18       13.09      5.54 o 
   2  -2  13       39.31       26.47      5.65 o 
   3  -2  13       15.27       12.61      5.05 o 
   4  -2  13       13.84       10.84      5.21 o 
  -4  -1  13        0.33        1.94      6.53 o 
  -3  -1  13        4.05        3.92      6.17 o 
  -2  -1  13        0.09        0.81      5.92 o 
  -1  -1  13        7.77        6.41      6.02 o 
   0  -1  13       27.35       23.33      5.40 o 
   1  -1  13        1.75        2.85      5.64 o 
   2  -1  13        3.33        6.03      5.23 o 
   3  -1  13        3.82        4.03      5.89 o 
   4  -1  13        0.47        0.41     12.08 o 
  -4   0  13        0.03       -5.94      6.16 o 
  -3   0  13       28.47       32.06      8.75 o 
  -2   0  13       32.50       42.14      7.14 o 
  -1   0  13        7.50       12.53      5.98 o 
   0   0  13       59.86       55.17      6.46 o 
   1   0  13       20.81       24.33      5.90 o 
   2   0  13       31.88       28.15      5.91 o 
   3   0  13        0.17        2.92      5.41 o 
  -3   1  13        0.87       -2.24      6.62 o 
  -2   1  13        0.22       -0.40      6.49 o 
  -1   1  13        1.33        4.94      6.49 o 
   0   1  13        0.06       -4.23      7.11 o 
   1   1  13        1.30        6.02      6.51 o 
   2   1  13        0.55        6.58      5.81 o 
  -3   2  13        1.75        2.44     10.87 o 
  -2   2  13       43.66       47.03      7.72 o 
  -1   2  13        0.01        2.04      7.48 o 
   0   2  13        0.39        2.30      7.97 o 
   1   2  13        2.98        5.83      6.60 o 
  -1  -4  14        0.11        7.60      5.69 o 
   0  -4  14       32.06       32.16      6.03 o 
   1  -4  14       57.90       66.38      6.35 o 
   2  -4  14       52.16       59.28      5.82 o 
  -2  -3  14        7.24       12.54      5.76 o 
  -1  -3  14        0.89       -2.16      5.63 o 
   0  -3  14        0.96        1.10      5.70 o 
   1  -3  14        0.32        1.32      7.98 o 
   2  -3  14        0.08       -0.86      5.95 o 
  -3  -2  14       10.14        9.32      8.72 o 
  -2  -2  14       52.71       69.75      6.68 o 
  -1  -2  14        0.58       -1.87      6.86 o 
   0  -2  14        0.41        2.23     10.12 o 
   1  -2  14        0.02       -1.69      6.19 o 
   2  -2  14       11.49       18.57      6.40 o 
  -3  -1  14        0.14        7.48      9.16 o 
  -2  -1  14        0.27        4.02      6.39 o 
  -1  -1  14        2.14       -0.12      6.54 o 
   0  -1  14        3.72        0.17      6.27 o 
   1  -1  14        8.39       14.13      5.98 o 
   2  -1  14        3.29        6.27      6.89 o 
  -2   0  14       16.35       19.33      6.72 o 
  -1   0  14        2.27        7.80      6.48 o 
   0   0  14        3.27        1.90      6.69 o 
   1   0  14        2.04        4.49      6.84 o 
   2   0  14        1.14       -0.43      9.81 o 
  -1   1  14        5.98        9.68      6.95 o 
   0   1  14        3.78        3.29      7.32 o 
                                                 
